# Supplementary material for: Global Transcriptional Analysis Reveals Unique and Shared Responses in Arabidopsis thaliana Exposed to Combined Drought and Pathogen Stress
Source: Front Plant Sci. 2016 May 24;7:686. doi: 10.3389/fpls.2016.00686 (PMC4878317; doi:10.3389/fpls.2016.00686)
Supplement: Supplementary file 16 [file DataSheet1.XLSX]

## Sheet: D
Supplementary file 1. Details of differentially expressed genes under drought stress.
Fold change ≥ 2, unpaired t-test p-value ≤ 0.05
Transcripts Cluster Id	t-test p-value	Fold change	gene symbol	gene description
13334797	6.7936e-05	3.85682	CER1	proteinECERIFERUM1
13335316	0.000669168	2.08521	AT1G03370	C2calcium/lipid-bindingandGRAMdomaincontainingprotein
13335347	0.0624086	-2.12763	AT1G03440	leucine-richrepeat-containingprotein
13335368	0.0134939	4.81002	AT4G03410	peroxisomalmembrane(Mpv17/PMP22)familyprotein
13335719	0.00381078	2.15767	AT1G04420	NAD(P)-linkedoxidoreductasesuperfamilyprotein
13337327	0.000977817	-5.25603	DCP1	mRNA-decappingenzyme1
13337524	0.107518	2.12489	PPCK1	phosphoenolpyruvatecarboxylasekinase1
13337838	0.0138365	8.15084	AT5G45720|AT3G05520	AAA-typeATPasefamilyprotein|F-actin-cappingproteinsubunitalpha
13337858	0.0204641	-2.5602	NAS3	nicotianaminesynthase3
13339119	0.00563551	-4.60166	NRT1.1	nitratetransporter1.1
13339153	0.0215735	-2.10426	AT1G12200	putativeflavinmonooxygenase.
13339506	0.000326612	2.12921	AT1G12990	beta-1,4-N-acetylglucosaminyltransferasefamilyprotein
13340214	0.00751065	-2.10514	AT1G15030|AT1G15040	hypotheticalprotein|putativeglutamineamidotransferase
13340261	0.000438065	-3.56722	AT1G15125	S-adenosyl-L-methionine-dependentmethyltransferase
13340590	0.0427706	2.27155	AT1G15930	40SribosomalproteinS12-1
13340788	0.0102713	2.22296	AT1G16350	inosine-5'-monophosphatedehydrogenase2
13341683	0.0478183	2.07714	NUDT4	nudixhydrolase4
13342153	0.0167079	2.17247	LHCA6	PSItypeIIchlorophylla/b-bindingprotein(Lhca2*1)
13342234	0.0032671	3.73775
13342236	0.0257405	2.65873
13342364	0.0041243	-2.81649	PUP14	purinepermease14
13342410	0.027188	-2.23754	HVA22H	HVA22-likeproteinH
13342777	0.00455996	-2.83152	AT1G20920	DEADBoxRNAHelicaseRCF1
13342841	0.0696335	-2.40607	AT1G21060	hypotheticalprotein
13343683	0.0102252	-7.11112	AT1G23040	hydroxyproline-richglycoproteinfamilyprotein
13344259	0.00319135	2.34948	AT1G24580	RING/U-boxdomain-containingprotein
13344750	0.00877237	-2.36254	AT1G26665	Mediatorcomplex,subunitMed10
13344895	0.00632917	-3.62646	KDR	basichelix-loop-helixproteinKIDARI
13344900	0.0264632	-2.05076	AtHB23	homeobox-leucinezipperproteinATHB-23
13344936	0.00636383	-2.44934	AT1G27020	hypotheticalprotein
13345289	0.0426178	-2.00953	AT1G27750	nucleicacidbindingprotein
13345665	0.216637	3.44268
13345832	0.10897	2.09849	AT1G29418|AT1G29420	hypotheticalprotein|putativeauxin-responsiveprotein
13346810	0.0278316	-2.10671	AT1G31780|AT1G31790	hypotheticalprotein|pentatricopeptiderepeat-containingprotein
13347176	0.00390538	-2.64724	AT1G32700	PLATZtranscriptionfactordomain-containingprotein
13347231	0.00456476	2.31705	NAC13	NACdomainprotein13
13348886	0.0069309	-2.10747	PRP40A	pre-mRNA-processingprotein40A
13349397	0.0267795	-2.95639	RLP7	receptorlikeprotein7
13349770	0.0104508	-2.41046	AT1G48912	hypotheticalprotein
13349772	0.00436621	2.70677	NUC-L1	nucleolinlike1
13349879	0.000140875	-2.08519	AT1G49230	RING-H2fingerproteinATL78
13350013	0.0167786	2.06284	AT1G49450	WD40domain-containingprotein
13350017	0.00299543	-2.48866	AT1G49470	hypotheticalprotein
13350105	3.82159e-05	2.32243	PAB8	poly(A)bindingprotein8
13350645	0.00954177	-2.21631	AT1G51090	hypotheticalprotein
13350670	0.00428237	-2.11433	AT1G51160	Sybindin-likedomain-containingprotein
13351195	0.00256689	2.51574	BGLU18	betaglucosidase18
13352473	0.0121802	-2.23876	AT1G55265	hypotheticalprotein
13352959	0.0327182	2.39458	WRR4	TIR-NB-LRRdiseaseresistanceprotein
13352991	0.00934104	2.57016	GolS2	galactinolsynthase2
13353009	0.0276112	-2.35861	AT1G56660	hypotheticalprotein
13354056	0.0192709	3.25856
13354356	0.00425816	-2.96092	ACO2	1-aminocyclopropane-1-carboxylateoxidase2
13354379	0.0185125	-3.61402	AT1G62480	vacuolarcalcium-bindingprotein-likeprotein
13354541	0.00391321	-2.20882	AT1G62970	chaperoneDnaJ-domaincontainingprotein
13354749	0.00198675	-3.59321	AT1G63530	hypotheticalprotein
13354838	0.0142365	-2.244	AT1G63830	PLAC8familyprotein
13355018	0.0227486	-2.29532	AT1G64330	myosinheavychain-relatedprotein
13355044	0.0281942	-3.05982	AT1G64360	hypotheticalprotein
13355531	2.64313e-05	2.68365	AT1G65490	hypotheticalprotein
13355724	0.0118063	2.07651	AT1G66180	aspartylproteasefamilyprotein
13356037	0.00591811	-5.01059
13356287	0.00671334	-2.98831	KCR1	beta-ketoacylreductase1
13356390	0.0331411	2.54426	AT1G67920	hypotheticalprotein
13356917	0.00707988	2.16449	AFP1	ABIfivebindingprotein
13357260	0.0165366	-2.09358	AT1G70100	hypotheticalprotein
13358162	0.00546037	-3.14837	AT1G72060|AT1G72070	serine-typeendopeptidaseinhibitor|chaperoneDnaJ-domaincontainingprotein
13358281	0.00486781	2.16964	ALAAT2	alanineaminotransferase2
13358502	0.0523018	-2.0621	TIR	toll/interleukin-1receptor-likeprotein
13358721	0.030232	2.56271	AT1G73480	alpha/beta-Hydrolasessuperfamilyprotein
13359047	0.0016705	-2.08131	AT1G74210	glycerophosphoryldiesterphosphodiesterase
13359181	0.0164066	2.10786	AT1G74670	gibberellin-regulatedprotein6
13359300	0.00147372	-2.39297	PR5	pathogenesis-relatedprotein5
13359325	0.00628899	2.68581
13359473	0.0533918	-2.21363	STH2	putativesalttolerance-likeprotein
13359816	0.000440705	-2.05118	AT1G76520	auxineffluxcarrierfamilyprotein
13359880	0.0299154	-2.35081	AT1G76620	hypotheticalprotein
13360030	0.00844119	-2.06162	ACR3	ACTdomain-containingprotein3
13360191	0.0150829	2.40433	AT1G77400	hypotheticalprotein
13360411	0.0023346	-2.27857	AT1G77920	transcriptionfactorTGA7
13360766	0.0290172	-2.27205	GGH2	gamma-glutamylhydrolase2
13360786	0.0254074	-3.02088	BEH4	BES1/BZR1homolog4
13360951	0.000207842	-3.89362	AT1G79110	zincionbindingprotein
13361092	0.001137	2.56742	GA2	Ent-kaur-16-enesynthase
13361134	0.0153877	2.25426	FTSH12	celldivisionproteaseftsH-12
13361995	0.0203781	-2.3624	AT1G01490	heavy-metal-associateddomain-containingprotein
13362007	0.00124041	-2.35193	GPAT4	glycerol-3-phosphatesn-2-acyltransferase
13362367	0.0112526	-2.1939	AT1G02460	pectinlyase-likesuperfamilyprotein
13362376	0.0119234	-2.41472	AT1G02470	SRPBCCligand-bindingdomain-containingprotein
13362796	0.00157802	2.00848
13363108	0.0852351	2.02776	RPS15	40SribosomalproteinS15-1
13363537	0.00230031	-2.15221	EFE	1-aminocyclopropane-1-carboxylateoxidase
13364223	0.000578869	-2.08695	AT1G06515|AT1G06500	hypotheticalprotein
13364629	0.00305077	-3.27385	AT1G07310	calcium-dependentlipid-bindingdomainprotein
13364663	0.00241231	3.1597	HAI2	proteinphosphatase2C3
13364773	0.0086526	-2.51846	OBP2	DofzincfingerproteinDOF1.1
13365032	0.00879853	3.77448
13365132	0.0224793	-2.84947	AT1G08230	GABAtransporter1
13366043	0.00174961	3.80603	NFXL1
13367355	0.0599848	-2.10926	AT1G13195	RING/U-boxdomain-containingprotein
13367635	0.0147164	-2.39292	AT1G13830	carbohydrate-bindingX8domain-containingprotein
13368145	0.00884178	-3.47071	PCR1	cadmiumresistanceprotein1
13368205	0.00429597	3.08908	CPN10	chaperonin10
13368265	0.0187867	-2.0706	AT1G15130	endosomaltargetingBRO1-likedomain-containingprotein
13368936	0.000578082	2.39942	AT1G16850	hypotheticalprotein
13369376	0.0243556	2.02764	AT1G17830	hypotheticalprotein
13369913	0.0190543	2.68478	ARR7
13369983	0.202276	-2.10129	PARVUS	putativegalacturonosyltransferase-like1
13370341	0.0137494	8.1601	AT5G45720|AT3G05520	AAA-typeATPasefamilyprotein|F-actin-cappingproteinsubunitalpha
13370802	0.00460483	-8.01419	EXT3	extensin3
13370814	0.0413454	2.83669	AT1G21326	VQmotif-containingprotein
13370848	0.0945392	3.94859
13370929	0.00270588	2.28661	AT1G21590	adeninenucleotidealphahydrolases-domaincontainingproteinkinase
13371009	0.0955805	3.8951
13371455	0.0170101	-3.2415	FRO3	ferricreductionoxidase3
13371750	0.0598527	2.28663	AT1G23650	hypotheticalprotein
13372568	0.0485319	3.23398
13372572	0.00416416	2.73313	AT1G26270	putativephosphatidylinositol4-kinasetype2-beta
13372724	0.0137901	2.1338	AT1G26720	hypotheticalprotein
13372782	0.129261	2.08664	AT1G26880	60SribosomalproteinL34-1
13372868	0.00595729	-2.66152	NTF2A	nucleartransportfactor2A
13373221	0.000984399	-2.17271	AT1G28240	hypotheticalprotein
13373448	0.00532019	-4.55222	AT1G28660	GDSLesterase/lipase
13373902	0.165423	2.27264	CAB3|CAB2	chlorophyllA/Bbindingprotein3|chlorophyllA/B-bindingprotein2
13373910	0.00807511	2.32553	NRPA2	nuclearRNApolymeraseA2
13374042	0.0645754	-2.05673	AT1G30280	chaperoneDnaJ-domain-containingprotein
13374212	0.00336974	-3.03015	AT1G30630	coatomersubunitepsilon-1
13374392	0.0848972	2.55024	IMD3	3-isopropylmalatedehydrogenase1
13375095	9.49733e-05	-2.19129	GTL1
13376257	0.00519093	-3.0277	AT1G44130	aspartylproteasefamilyprotein
13377286	0.00291872	2.46799	AT1G49000	hypotheticalprotein
13377449	0.0143035	2.12211	RBP47A	RNA-bindingprotein47A
13377497	0.190371	-2.24084	CXE5	carboxyesterase5
13378498	0.042194	2.4653	MBP1	myrosinase-bindingprotein1
13378957	0.0027788	-2.24758	TCP3	TEOSINTEBRANCHED1,cycloideaandPCFtranscriptionfactor3
13379087	0.000743236	-2.80007	MPK18	mitogen-activatedproteinkinase18
13379209	0.0429564	-2.0534	AT1G53760	hypotheticalprotein
13379615	0.00168067	-2.17011	ACP3	acylcarrierprotein3
13379835	0.00354404	4.24569	AT1G55450	S-adenosyl-L-methionine-dependentmethyltransferasessuperfamilyprotein
13379843	0.0330445	2.02184	CPN60B	chaperonin60subunitbeta1
13381693	0.00346923	-2.51406	AT1G60995	hypotheticalprotein
13382080	0.0151976	-2.21328	AT1G61730	DNA-bindingstorekeeperprotein-relatedtranscriptionalregulator
13382220	0.00086771	-2.48072	AT1G62250	hypotheticalprotein
13382260	0.00556892	-2.20172	WRKY6	WRKYtranscriptionfactor6
13382398	0.000613783	2.53826	BETA-VPE	vacuolar-processingenzymebeta
13382880	0.00415048	-2.07625	UBC5	ubiquitin-conjugatingenzymeE25
13383007	0.0470636	2.47988	AT1G64110	P-loopcontainingnucleosidetriphosphatehydrolasessuperfamilyprotein
13383099	0.0207733	-3.73458	AT1G64450	glycine-richuncharacterizedprotein
13383709	0.0079994	-2.0755	FMOGS-OX1
13384098	0.0104346	-2.08156	AT1G66840	plastidmovementimpaired2protein
13385308	0.00210387	-3.16818	WRKY57	putativeWRKYtranscriptionfactor57
13385338	0.0043076	-2.82952	AGO7	proteinargonaute7(proteinZIPPY)
13385669	0.0328052	2.05216	SPDS2	Spermidinesynthase2
13385909	0.00160758	2.61504	AT1G71000	chaperoneDnaJ-domaincontainingprotein
13386911	0.00231011	2.71906	NUDT21	nudixhydrolase21
13387278	0.0437772	2.26179
13387656	0.0029713	-3.12043	AT1G75340	zincfingerCCCHdomain-containingprotein16
13387698	0.0211725	-2.49465	BLH3	BEL1-likehomeodomain3
13387816	0.00687225	-2.90765	GASA1	GA-responsiveGAST1protein-likeprotein
13387889	0.0116271	7.99775	AT3G05520|AT5G45720	F-actin-cappingproteinsubunitalpha|AAA-typeATPasefamilyprotein
13388299	0.0872743	-2.01547	AT1G76880	Duplicatedhomeodomain-likesuperfamilyprotein
13388340	0.00221974	2.13741	AT1G76970	TargetofMybprotein1
13388370	0.0912768	3.96779
13388623	0.0965764	3.85553
13390305	0.0018314	2.86761	AT2G01008	hypotheticalprotein
13390367	0.00164002	-2.62138	AT2G01190	Octicosapeptide/Phox/Bem1pfamilyprotein
13390512	0.00834061	-2.2072	AT2G01600	putativeclathrinassemblyprotein
13390835	0.0218561	-2.05764	NAC035	NACdomaincontainingprotein35
13391040	0.00796538	-2.24627	AGL30	proteinagamous-like30
13391187	0.00943574	-2.71983	AT2G03500	homeodomain-likesuperfamilyprotein
13391429	0.0181147	2.91702	CR88	ChaperoneproteinhtpGfamilyprotein
13392089	0.0255446	-2.43799	XTH4	xyloglucanendotransglucosylase/hydrolaseprotein4
13392313	0.03938	-2.01668	AT2G07722	hypotheticalprotein
13392370	0.0456616	2.39671
13392927	0.00652429	-2.62479	LURP1
13393325	0.0919445	2.18967
13393602	0.00646286	2.9026	NAC036	NACdomaincontainingprotein36
13394767	0.000184407	2.41672	AT2G19810	oxidation-relatedzincFinger1
13394955	0.0090866	2.17668	AT2G20340	tyrosinedecarboxylase1
13395030	0.000330463	2.35751	AT2G20450	60SribosomalproteinL14-1
13395228	0.0881894	-2.15367	AT2G20950	phospholipase-likeprotein(PEARLI4)domain-containingprotein
13395539	0.00153565	2.85253	APL4	glucose-1-phosphateadenylyltransferaselargesubunit
13395584	0.0714204	2.4672	AT2G21640	hypotheticalprotein
13396917	0.00505512	-2.45857	AT2G25250	hypotheticalprotein
13397002	0.0226579	-4.31766	RLP20	receptorlikeprotein20
13397214	0.00269798	-2.54484	ELF3	proteinEARLYFLOWERING3
13397292	0.0210518	-2.61873	CYP711A1|IQD6	cytochromeP450,family711,subfamilyA,polypeptide1|IQ-domain6protein
13397513	0.0341266	-2.65073	TED4	hemeoxygenase1
13398023	0.0556994	2.17905	CPN60A	chaperonin-60alpha
13398121	0.0112761	-2.79492	AT2G28240	ATP-dependenthelicase-likeprotein
13398361	0.0567051	-2.12915	AT2G28660	chloroplast-targetedcopperchaperoneprotein
13398483	0.0582066	3.26194	AT2G29065	GRASfamilytranscriptionfactor
13398877	0.00330807	-2.09388	AT2G30100	pentatricopeptiderepeat-containingprotein
13399451	0.0323055	-2.05044	UGT74D1	UDP-glucosyltransferase74D1
13400156	0.061289	-2.26228	RLP28	receptorlikeprotein28
13400268	0.00161966	-2.52312	NAC041	NACdomaincontainingprotein41
13400605	0.00263964	2.15817	AT2G34357	NUC173domain-containingprotein
13400661	0.00537576	-4.25309	LHB1B1	light-harvestingchlorophyllproteincomplexIIsubunitB1
13400906	0.0077583	2.19501	AT2G35070	hypotheticalprotein
13400981	0.0075299	-3.53372	IKU1	VQmotif-containingprotein
13401334	0.0252833	-2.05015	NHL12	NDR1/HIN1-like12protein
13401680	0.00383263	-2.08002	GAMMA-TIP	aquaporinTIP1-1
13402290	0.0151278	-2.75501	PYL4
13403089	0.00231465	-2.25571	LHCB4.3	lightharvestingcomplexphotosystemII
13403416	0.021107	-2.00937	AT2G40765|AT2G40770	hypotheticalprotein|RING-finger,DEAD-likehelicase,PHDandSNF2domain-containingprotein
13403445	0.00336562	2.03973	DPE2
13403895	0.0223656	4.33505	AT2G41730	hypotheticalprotein
13403947	0.0102828	-2.48528	ZFP8	zincfingerprotein8
13403960	0.027319	-2.14355	AT2G42040	hypotheticalprotein
13404110	0.00453144	-3.11036
13404315	0.0103001	2.43666	PAO2|CPuORF17	putativepolyamineoxidase2|hypotheticalprotein
13404360	0.00251142	-2.02298	IPMI2	isopropylmalateisomerase2
13404388	0.014459	-3.86339	AT2G43150	Proline-richextensin-likefamilyprotein
13404945	0.00023074	2.37865	PEN2	beta-glucosidase26
13405894	0.0159004	-2.27709	AT2G46630	hypotheticalprotein
13406123	0.0339393	-2.15989	LACS1	longchainacyl-CoAsynthetase1
13406417	0.0224168	3.28056	AT2G47780	Rubberelongationfactorprotein
13407078	0.000674643	-2.00138	GAD4	glutamatedecarboxylase4
13407587	0.00304648	3.73215	SOT12	sulphotransferase12
13407602	0.00151975	2.11952	AT2G03820	nonsense-mediatedmRNAdecayprotein3
13407952	0.140576	2.15594	AT2G05220	40SribosomalproteinS17-2
13408038	0.010248	3.54702
13408302	0.00124618	2.64575	ArthMp093	hypotheticalprotein
13408322	0.0253508	-2.34256
13408885	0.00639482	-5.46763	PR1	pathogenesis-relatedprotein1
13409601	0.0014671	-2.12665	AT2G17300	hypotheticalprotein
13409999	0.00305924	-2.58221	PPa2	solubleinorganicpyrophosphatase2
13410103	0.00102517	-3.51464	emb2444	RNA-binding(RRM/RBD/RNPmotifs)familyprotein
13410452	0.0345679	-2.15293	AT2G19650	cysteine/histidine-richC1domain-containingprotein
13411045	0.00232005	5.18285
13411049	0.00470055	14.9511
13411334	0.00377148	2.00838	FBA1	fructose-bisphosphatealdolase1
13411459	0.101417	2.11463
13411585	0.0676975	-2.00409	AT2G22190	probabletrehalose-phosphatephosphataseE
13411694	0.0108983	2.25463	UCP5	dicarboxylatecarrier1
13411784	0.022662	-2.261	AT2G22795	hypotheticalprotein
13411980	0.0401898	-2.04867	ICK1	cyclin-dependentkinaseinhibitor1
13412108	0.00432386	-2.0301	BLH4	BEL1-likehomeodomain4
13412196	0.0175787	2.03267	eIFiso4G2	eukaryotictranslationinitiationfactorisoform4G-2
13412428	0.0186075	3.17095	AT2G24600	Ankyrinrepeatfamilyprotein
13413030	0.00448712	-3.11892	AT2G25920	hypotheticalprotein
13413305	0.0199271	2.2713	PLA2A	phospholipaseA2A
13413771	0.00108921	-2.75831	AT2G27390|AT2G27389	proline-richfamilyprotein|hypotheticalprotein
13413801	0.0509909	-2.57822	NF-YB11	nuclearfactorY,subunitB11
13414127	0.00574742	2.30949	AT2G28400	hypotheticalprotein
13414205	0.0026946	-2.43033	RAP2.7	TARGETOFEARLYACTIVATIONTAGGED1
13414450	0.0666596	2.06214	GLR2.8	glutamatereceptor2.8
13414526	0.0041364	-2.13907	GSTU7	glutathioneS-transferasetau7
13415260	0.00136861	-2.31415	TCP10
13415538	0.0345575	-2.18811	AT2G31670	Stressresponsivealpha-betabarreldomainprotein
13415926	0.00141206	-4.50062	AT2G32600	splicingfactor3Asubunit2-likeprotein
13416042	0.012741	2.74895	AT2G32870	TRAF-likefamilyprotein
13417199	0.00412301	4.05208
13417369	0.000202481	2.59798
13417429	0.00591338	-2.44253	BLH1	BEL1-likehomeodomain1
13418162	0.00686317	-2.59895	AT2G37460	nodulinMtN21-liketransporterfamilyprotein
13418662	0.0253425	-2.18097	MVD1	mevalonatediphosphatedecarboxylase1
13418725	0.0213385	2.88683	AT2G38790	hypotheticalprotein
13419142	0.000409536	6.1987	P5CS1	delta1-pyrroline-5-carboxylatesynthase1
13419213	0.000288852	-2.69917	AT2G39950	hypotheticalprotein
13419271	0.00681107	-2.14276	AT2G40070	hypotheticalprotein
13419385	0.00309423	2.14925	AT2G40360	transducin/WD-40repeat-containingprotein
13419687	0.018149	-2.00912	CAMBP25	calmodulinbindingprotein25
13419731	0.00175388	3.1618	AT2G41190	transmembraneaminoacidtransporterfamilyprotein
13420181	0.136699	-2.09353	PLDBETA1	phospholipaseDbeta1
13420626	0.0408099	-2.84011	NAC042	NACdomain-containingprotein42
13421496	0.00461168	-2.25189	HAM1	proteinLOSTMERISTEMS1
13421582	0.0131104	-2.41767	ZPR1	littlezipper1protein
13422883	0.00116983	-3.64211	AT3G01560	hypotheticalprotein
13424935	0.00669799	-3.58596	AT3G06180	ribosomalproteinL34esuperfamilyprotein
13425044	0.0371515	2.0728	AT3G06500	putativeneutralinvertase
13425126	0.0712142	2.0777	AT3G06610	DNA-bindingenhancer-likeprotein
13425273	0.0056951	-12.1952	AT3G06895	hypotheticalprotein
13425592	0.00687658	-2.1819	AT3G07730	hypotheticalprotein
13425612	0.010621	2.16541	Hsp89.1	HEATSHOCKPROTEIN89.1
13425804	0.00418282	-3.2055	AT3G08670	hypotheticalprotein
13425997	0.0321698	-2.47313	AT3G09180	hypotheticalprotein
13426108	0.0471496	-2.66673	AT3G09570	lungseventransmembranereceptorfamilyprotein
13426598	0.0044651	-2.6939	AT3G10760	mybfamilytranscriptionfactor
13427549	0.0470353	2.14147
13427703	0.0118333	4.0937
13427858	0.00303209	-2.46483	IDD11	proteinindeterminate(ID)-domain11
13427951	0.000285262	-3.18892	NF-YA6	nucleartranscriptionfactorYsubunitA-6
13428296	0.00130634	-2.09203	AT3G14840	leucine-richrepeattransmembraneproteinkinase
13428713	0.0523904	-2.22955
13428751	0.00972206	-2.23614	AT3G15640	cytochromecoxidasesubunit5b-1
13429214	0.0295648	-4.25097	AT3G16660	pollenOlee1allergenandextensinfamilyprotein
13429218	0.0822374	-2.02457	AT3G16670	pollenOlee1allergenandextensinfamilyprotein
13429716	0.00521633	-2.11432	PAP17|AT3G17800	purpleacidphosphatase17|hypotheticalprotein
13429722	0.00064297	-2.1637	PYD1	putativedihydropyrimidinedehydrogenase
13430002	0.00298804	-2.55406	AT3G18230	Octicosapeptide/Phox/Bem1pfamilyprotein
13430044	0.0126836	-2.5451	AT3G18295	hypotheticalprotein
13430792	0.0214525	-2.07921	AT3G19970	hypotheticalprotein
13431006	0.00241022	3.59622	AT3G20362	hypotheticalprotein
13431530	0.00482746	-2.64476	AT3G21690	MATEeffluxfamilyprotein
13431687	0.00413131	-3.75982	CWLP	cellwall-plasmamembranelinkerprotein
13431808	0.025536	2.53727	AOX1A	alternativeoxidase1A
13431986	0.0317711	-2.61255
13432860	0.035551	2.1208	AT3G24750	hypotheticalprotein
13434078	0.0382701	-2.58288	RPL12-A	50SribosomalproteinL12-1
13434090	0.00331598	5.24695
13434213	0.00811399	-3.04925	AT3G28140	RNAligase/cyclicnucleotidephosphodiesterasefamilyprotein
13434249	0.00480179	2.44878	AT3G28220	TRAF-likefamilyprotein
13434315	0.0232449	-3.11537	AT3G28540	AAA-typeATPasefamilyprotein
13435227	0.0300975	-2.02852	GSTU27	glutathioneS-transferasetau27
13435698	0.011412	-3.02718	scpl48	serinecarboxypeptidase-like48
13435766	0.0183658	2.33618	MLO3|IVD	MLO-likeprotein3|isovaleryl-CoA-dehydrogenase
13436076	0.0336666	2.05392	AT3G46370	leucine-richrepeatproteinkinase-likeprotein
13436365	0.00246639	4.87733
13436648	0.0145788	-2.07228	AT3G47800|MAG1	putativealdose1-epimerase|vacuolarproteinsorting-associatedprotein29
13436941	0.00102535	-2.53078	AT3G48346	hypotheticalprotein
13437134	0.093713	3.88367
13437797	0.0182858	7.40135	AT3G05520|AT5G45720	F-actin-cappingproteinsubunitalpha|AAA-typeATPasefamilyprotein
13437967	0.00897667	-2.26197	AT3G51180	hypotheticalprotein
13438070	0.01757	-2.31081	YLS2	strictosidinesynthase-like5
13438342	0.0582828	-2.49997	AT3G52070	hypotheticalprotein
13438560	0.0130758	-2.04827	AT3G52470	lateembryogenesisabundanthydroxyproline-richglycoprotein
13438564	0.00807546	-4.92373	AT3G52520	hypotheticalprotein
13438650	0.0139237	-2.33191	AT3G52800	zincfingerA20andAN1domain-containingstress-associatedprotein6
13439545	0.0106226	-2.0221	PMR6	putativepectatelyase
13440117	0.0129154	-2.89271	AT3G56200	putativeaminoacidtransporter
13440239	0.00341758	-2.88771	AT3G56590	hydroxyproline-richglycoproteinfamilyprotein
13440892	0.00879334	3.67531
13441439	3.93704e-05	2.13532	AT3G59670	hypotheticalprotein
13441465	0.005666	-2.81446	HLECRK	lectin-receptorkinase
13441521	0.0195032	2.39891	AT3G59940	F-box/kelch-repeatproteinSKIP20
13441750	0.0226776	-2.26191	AT3G60410	hypotheticalprotein
13442370	0.0061435	2.82444	CRF6
13442415	0.00406334	-2.29756	AT3G61770	Acidphosphatase/vanadium-dependenthaloperoxidase-relatedprotein
13442420	0.0318887	-2.46484	AT3G61810	glycosylhydrolasefamily17protein
13442424	0.010213	4.75434	AT4G03410	peroxisomalmembrane(Mpv17/PMP22)familyprotein
13442570	0.00396466	-3.90568	AT3G62140	hypotheticalprotein
13443480	0.00883607	-2.95341	WRKY45	WRKYDNA-bindingprotein45
13443516	0.0137222	-2.11621	SRG3	glycerophosphodiesterphosphodiesterase1
13444098	0.00400799	-2.20943	CYP89A9	cytochromeP450,family87,subfamilyA,polypeptide9
13444768	0.00708607	-2.97311	ACP1	acylcarrierprotein1
13445024	0.0126751	7.82803	AT3G05520|AT5G45720	F-actin-cappingproteinsubunitalpha|AAA-typeATPasefamilyprotein
13445059	0.00571265	2.92924	AT3G05640	putativeproteinphosphatase2C
13445533	0.0322096	-2.02745	AT3G06435	hypotheticalprotein
13445635	0.00356529	-2.71269	AT3G06590	transcriptionfactorbHLH148
13446771	1.61874e-05	2.0129	AT3G09200	60SacidicribosomalproteinP0-2
13446913	0.00496474	2.06325	AT3G09440	heatshockprotein70-3
13447046	0.0181281	-2.39697	AT3G09770	probableE3ubiquitin-proteinligaseLOG2
13447167	0.0303537	2.04585	OMR1	threoninedehydratasebiosynthetic
13447329	0.024067	-3.81327	AT3G10320	Glycosyltransferasefamily61protein
13447405	0.00932923	2.03092	HB2	non-symbiotichemoglobin2
13447582	0.0011482	-3.19132	AT3G10810	C3H4typezincfingerprotein
13447754	0.0216517	-3.37307	AT3G11210	GDSLesterase/lipase
13447819	0.0065808	-2.51288	PIRL9	rasgroup-relatedLRR9protein
13447825	0.00127096	2.17338	PP2CA	proteinphosphatase2C37
13447928	0.011913	-2.18751	NHL1	NDR1/HIN1-Likeprotein1
13448002	0.000335014	-3.07558	AT3G11770	polynucleotidyltransferase,ribonucleaseH-likesuperfamilyprotein
13448105	0.00554609	2.1517	AT3G11964	proteinribosomalRNAprocessing5
13448447	0.0139402	2.51471	HSP70	heatshockprotein70-4
13448492	0.0385278	2.06139	emb2742	CTPsynthasefamilyprotein
13448560	0.00116449	-3.00752	ZIP1|ALIS1	zinctransporter1|ALA-interactingsubunit1
13448607	0.0013717	-3.66501	AT3G12920	S-ribonucleasebindingprotein
13448699	0.00665196	3.31367	MRP3	ABCtransporterCfamilymember3
13449116	0.0166321	-2.26868	ATBFRUCT1	beta-fructofuranosidase,insolubleisoenzymeCWINV1
13449395	0.0170995	-2.42087	AT3G14280	hypotheticalprotein
13449833	0.0539177	-2.28311	APG8H	autophagy-relatedprotein8i
13450808	0.00253827	-2.92371	AT3G18250	putativemembranelipoprotein
13451404	0.00780438	2.22476	AT3G19620	putativebeta-D-xylosidase5
13452506	0.0137049	-2.37655	CWLP	cellwall-plasmamembranelinkerprotein
13452509	0.00133424	-10.5705	AT3G22142	proteaseinhibitor/seedstorage/LTPfamilyprotein
13452555	0.00673061	-2.59472	PCC1	pathogenandcircadiancontrolled1
13452560	0.000470833	-5.70032	AT3G22235	hypotheticalprotein
13452637	0.00418887	-3.67363	AT3G22600	proteaseinhibitor/seedstorage/lipidtransferprotein(LTP)familyprotein
13452851	0.0207262	-3.38012	PHO1
13453324	0.00197683	-7.77427	AT3G24480	leucine-richrepeatextensin-likeprotein4
13453415	0.00219241	-2.93355
13454176	0.00570627	-3.05438	AT3G26990	ENTH/VHSfamilyprotein
13455035	0.0526303	-2.25652	AT3G29075	glycine-richprotein
13455198	0.0176387	2.74109	AFP3
13455473	0.00571024	-3.42157	AT3G32940	RNA-bindingKHdomain-containingprotein
13456292	0.0045892	-2.17147	GRIK1|CPuORF61	serine/threonine-proteinkinaseGRIK1|conservedpeptideupstreamopenreadingframe61
13456801	0.0449684	-2.30439	SOS5	fasciclin-likearabinogalactanprotein4
13457028	0.0711685	2.29808	AT3G47090	leucine-richrepeatproteinkinase-likeprotein
13457078	0.00267798	-2.01969	ASN1	asparaginesynthetase[glutamine-hydrolyzing]
13457124	0.00357605	2.20445	LHCA4	chlorophylla-bbindingprotein4
13457131	0.00287006	-4.05903	AT3G47480	putativecalcium-bindingproteinCML47
13457913	0.00197041	-2.27152	AT3G49601	hypotheticalprotein
13458322	0.0112566	7.96573	AT3G05520|AT5G45720	F-actin-cappingproteinsubunitalpha|AAA-typeATPasefamilyprotein
13458392	0.0247816	-2.20439	AT3G50690	leucine-richrepeat(LRR)familyprotein
13458886	0.0171202	2.01463	CAM9	calmodulin-likeprotein
13458947	0.00093938	-2.37887	NRPB11	non-catalyticsubunitofDNA-dependentRNApolymerasesII,IVandV
13459053	0.00295432	-2.26308	GTE6
13459178	0.0069583	-2.07679	ACA1	alphacarbonicanhydrase1
13459474	0.00325852	2.33637	CP29	chloroplastRNA-bindingprotein29
13459509	0.00957522	-2.37546	FC1
13459702	0.00672768	5.777	AT3G53980	Bifunctionalinhibitor/lipid-transferprotein/seedstorage2Salbuminsuperfamilyprotein
13459897	0.0196669	-2.01453	AT3G54400	aspartylproteasefamilyprotein
13460308	0.00236671	-2.2765	TT5	chalcone--flavononeisomerase1
13460341	0.0324744	-2.40122	AT3G55240	hypotheticalprotein
13460712	0.00607021	-2.24059	AT3G56260	hypotheticalprotein
13460831	0.0308896	-2.04154	AT3G56620	nodulinMtN21-liketransporterfamilyprotein
13461246	0.00234057	2.17621	SIP2	putativegalactinol--sucrosegalactosyltransferase2
13461338	0.0101082	-3.26907	AT3G57785	hypotheticalprotein
13461348	0.00578853	-2.34735	AT3G57800	transcriptionfactorbHLH60
13461401	0.00601714	-2.34469	PGL34	plastoglobulin
13462230	0.0430059	-2.07501	AT3G59870	hypotheticalprotein
13462642	0.00877162	-2.48473	AT3G60990|AT5G48190|AT3G07380	hypotheticalprotein
13462913	0.0754188	-2.11624	ATG6	autophagyprotein6
13463804	0.00571729	-3.37459	UNE10
13464129	0.0159851	-2.36883	iqd17	proteinIQ-domain17
13464267	0.000667079	2.152	ADNT1	adeninenucleotidetransporter1
13464279	0.00168111	2.41661	AT4G01130	GDSLesterase/lipase
13464610	0.0256621	-2.3268	AT4G01935|NFU1	hypotheticalprotein|NifU-likeprotein1
13465166	0.000582111	-2.36931	AT4G02940	oxidoreductase,2OG-Fe(II)oxygenasefamilyprotein
13465479	0.00771621	2.43185	FIB	fibrillin
13466279	0.0270594	-2.01654	AT4G08290	nodulinMtN21/EamA-liketransporterfamilyprotein
13466291	0.00628474	-3.52338	AT4G08300	nodulinMtN21/EamA-liketransporterfamilyprotein
13466967	0.000181019	-2.26951	ATSPS4F	probablesucrose-phosphatesynthase4
13467377	0.025534	2.11348	ACS6	1-aminocyclopropane-1-carboxylatesynthase6
13467637	0.0192703	2.04051	AT4G11890	proteinkinasefamilyprotein
13468117	0.00263025	-2.81596	AT4G13340	leucine-richrepeatextensin-likeprotein3
13468171	0.014285	2.71966
13468629	0.00479083	-2.63507	IQD19	proteinIQ-domain19
13469163	0.00467597	-2.97492	AT4G15610	hypotheticalprotein
13469440	0.0240114	-2.76134	AT4G16140	proline-richfamilyprotein
13469837	0.013107	-2.00345	AT4G17245	RING/U-boxdomain-containingprotein
13470543	0.0116224	-2.34736	OFP5	ovatefamilyprotein5
13470691	0.0283317	-2.5134	AT4G19160	hypotheticalprotein
13471085	0.00104925	-2.87237	AT4G20170	hypotheticalprotein
13471106	0.0520875	-2.14672	BAM3
13471801	0.00543156	-2.13324	AT4G21720	hypotheticalprotein
13471810	0.00180595	-2.91123	AT4G21740	hypotheticalprotein
13472326	0.000125852	2.07279	CRK10	cysteine-richreceptor-likeproteinkinase10
13472422	0.0166966	-2.50276	AT4G23470	PLAC8familyprotein
13472442	0.00184977	-2.08525	AT4G23530|AT4G23540	hypotheticalprotein|ARMrepeatsuperfamilyprotein
13472475	0.00286715	-2.13251	CORI3	cystinelyase
13472529	0.033914	2.05726	CRF2
13472679	0.119721	-2.12329	CSLG2	cellulosesynthase-likeproteinG2
13472868	0.0249416	-2.04659	AT4G24350|AT4G24370	phosphorylasefamilyprotein|hypotheticalprotein
13472965	0.000756577	-6.45765	CLT2	CRT(chloroquine-resistancetransporter)-liketransporter2
13473038	0.0292625	2.00042	DIC2	dicarboxylatecarrier2
13473709	0.00173015	-2.92092	CGA1	putativeGATAtranscriptionfactor22
13474142	0.000181534	-2.29062	AT4G27100	RabGAP/TBCdomain-containingprotein
13474250	0.000855047	-2.16057	RMA3
13474603	0.00166887	-3.84789	AT4G28300	hypotheticalprotein
13475554	0.0208681	-2.20508	AT4G30400	RING-H2fingerproteinATL13
13477414	0.00253509	2.25747	FUC95A	alpha-L-fucosidase2
13477499	0.0312958	2.14222	XLG2	extra-largeGTP-bindingprotein2
13477614	0.0503933	-2.09763	GBF6|CPuORF2	G-boxbindingfactor6|conservedpeptideupstreamopenreadingframe2
13478016	0.0690892	2.02691	AT4G35560	DUO1-activatedWD401
13478225	0.0649171	-2.34769	FD	Basic-leucinezipper(bZIP)transcriptionfactorfamilyprotein
13479460	0.0176894	2.87209	APL3	glucose-1-phosphateadenylyltransferaselargesubunit3
13479909	0.00528881	-2.29945	HAM3	LOSTMERISTEMSfamilyprotein
13480187	0.0257816	-2.09496	AT4G00670|RH8	Remorinfamilyprotein|DEAD-boxATP-dependentRNAhelicase8
13480308	0.00618879	-3.09511	AT4G00870	transcriptionfactorbHLH14
13480359	0.107636	2.0894
13480382	0.0297415	-2.34488	GT72B1	UDP-glycosyltransferase72B1
13480388	0.000736309	-2.81075	TBL26	proteintrichomebirefringence-like26
13480546	0.0516054	3.0377
13480792	0.0136587	3.1166	AT4G01985	hypotheticalprotein
13480823	0.0371976	2.38948	GATL6	putativegalacturonosyltransferase-like6
13482030	0.00827509	-2.00811	AT4G06634	C2H2-typezincfingertranscriptionfactor
13482269	0.11503	2.03437	AT4G08570	heavy-metal-associateddomain-containingprotein
13482715	0.00711457	-2.67074	AT4G10110|CNX7	RNArecognitionmotif-containingprotein|molybdenumcofactorsynthesisfamilyprotein
13482990	0.00610522	-3.06399	AT4G10860	hypotheticalprotein
13483684	0.0265176	4.76985	AT4G12735	hypotheticalprotein
13484549	0.0128364	2.97412	XBAT34
13484782	0.00820714	-2.33514	AT4G14900	FRIGIDA-likeprotein
13484827	0.0175813	-3.16941	AT4G14990	TopoisomeraseII-associatedproteinPAT1
13484915	0.00180219	-2.26025	FH3	formin3
13485055	0.00525427	-3.12508	IAGLU|AT4G15545	UDP-glucose:indole-3-acetatebeta-D-glucosyltransferase|hypotheticalprotein
13485231	0.0170988	-2.11795	AMSH3	AMSH-likeubiquitinthiolesterase3
13485590	0.0181165	-2.97844	MES16	methylesterase16
13486291	0.0395611	-2.07367	AT4G17880	transcriptionfactorMYC4
13486849	0.0693225	2.06795	AT4G19270	hypotheticalprotein
13486861	0.00605883	-2.70556	AT4G19370	hypotheticalprotein
13488068	0.00101021	-4.58526	AT4G22490	bifunctionalinhibitor/lipid-transferprotein/seedstorage2Salbuminsuperfamilyprotein
13488377	0.0497756	2.34219	CRK11	cysteine-richreceptor-likeproteinkinase11
13488432	0.0899337	2.02447	CRK16	cysteine-richreceptor-likeproteinkinase16
13488714	0.00670433	4.27463	WRKY53|AT4G23800	putativeWRKYtranscriptionfactor53|HMG(highmobilitygroup)boxprotein
13489109	0.0245582	2.05321	RBP31	ribonucleoprotein
13490031	0.00243874	-3.29499	AT4G26750	LYSTINTERACTINGPROTEIN5
13490133	0.0466146	-2.41613	AT4G26950	hypotheticalprotein
13490152	0.0101628	-2.4784	AT4G26990	hypotheticalprotein
13490367	0.0491392	2.06222	RD26
13490589	0.0328075	-2.0129	BGLU10	betaglucosidase10
13490607	0.102104	2.13232
13490723	0.0275568	2.05926	AT4G28140	ethylene-responsivetranscriptionfactorERF054
13491005	0.00440868	2.23892	AT4G29190	zincfingerCCCHdomain-containingprotein49
13491418	0.0823876	-2.07074	HMA2
13491495	0.00809886	-5.01553	XTH24	xyloglucanendotransglucosylase/hydrolaseprotein24
13491693	0.0143087	2.0439	AT4G30720	putativeoxidoreductase/electroncarrier
13491905	0.00446207	-2.03704	AT4G31200	SWAP/Surpdomain-containingprotein
13492019	0.081368	2.13806	CSLC5	cellulose-synthase-likeC5
13492568	0.0132588	-2.19241	AT4G32680	hypotheticalprotein
13492676	0.00497821	-2.05954	GAMMA-VPE	vacuolar-processingenzymegamma
13492738	0.00108334	-2.46175	AT4G33040	glutaredoxin-C6
13493800	0.0104818	2.08953	TMT2	monosaccharide-sensingprotein2
13493916	0.00904472	-2.13637	AT4G35750	SEC14cytosolicfactorfamilyprotein/phosphoglyceridetransferfamilyprotein
13494088	0.0038055	2.30863	CSDP1	coldshockprotein1
13494665	0.0137714	8.17654	AT5G45720|AT3G05520	AAA-typeATPasefamilyprotein|F-actin-cappingproteinsubunitalpha
13494840	0.00333252	2.29629	ACA2	calcium-transportingATPase2
13494944	0.0140346	2.29617	mtHsc70-1	heatshockprotein70-1
13495264	0.0175389	-2.36923	AT4G38520	putativeproteinphosphatase2C64
13496567	0.000194132	-3.33158	AT5G02430	transducin/WD40domain-containingprotein
13496618	0.00749589	-2.95611	HTA12	histoneH2A12
13496841	0.00453665	-2.31853	JKD	zincfingerproteinJACKDAW
13496867	0.0015561	2.21902	AT5G03230	hypotheticalprotein
13497737	0.152908	-2.93721	AT5G05090	homeodomain-likesuperfamilyprotein
13497772	0.00780484	2.65462	AT5G05190	hypotheticalprotein
13498955	0.00665769	-2.10034	AT5G07770	formin-likeprotein16
13499982	0.00248736	10.9727
13500071	0.0334095	-2.18426	AT5G10750	hypotheticalprotein
13500106	0.000822526	2.01555	AT5G10920	putativeargininosuccinatelyase
13500977	0.0204164	-2.21015	Rap2.6L	ethylene-responsivetranscriptionfactorERF113
13501172	0.00653367	2.08349	ZIF1	zincinducedfacilitator1proetin
13501493	0.00603109	-2.39367	NRT2.7	highaffinitynitratetransporter2.7
13501590	0.000621225	-2.15002	AT5G14880	potassiumtransporter8
13501617	0.000813257	-3.22768	AT5G14920	gibberellin-regulatedprotein
13502681	0.00811788	-2.1656	AT5G17450	heavymetaltransport/detoxificationdomain-containingprotein
13503080	0.0170826	-2.10494	AT5G18650	RING-fingerandCHYzincfingerdomain-containingprotein1
13504088	0.0320903	2.09729	CPN20	chaperonin20
13504415	0.0496993	-2.52014	NIT4|GAPB	bifunctionalnitrilase/nitrilehydrataseNIT4|glyceraldehyde-3-phosphatedehydrogenaseB
13504423	0.0132745	4.79994	AT4G03410	peroxisomalmembrane(Mpv17/PMP22)familyprotein
13504702	0.0310996	-2.66555	IMS2	methylthioalkylmalatesynthase3
13505212	0.0146797	-2.33128	AT5G24200	hypotheticalprotein
13505347	0.0209085	-2.11471	AT5G24460	hypotheticalprotein
13505554	0.0245858	-2.2343	KNAT3	homeoboxproteinknotted-1-like3
13505769	0.0050391	-2.03807	PEX4	proteinperoxin4
13506443	0.00545925	2.35653	CNI1	E3ubiquitin-proteinligaseATL31
13506611	0.0116005	-2.00277	AT5G27690	heavymetaltransport/detoxificationdomain-containingprotein
13506954	0.0254889	2.19679	AT5G28781	hypotheticalprotein
13507077	0.00138608	-2.31959	XGD1	xylogalacturonanbeta-1,3-xylosyltransferase
13508159	0.0544035	-2.17604	AT5G38710	prolinedehydrogenase2
13508390	0.0149418	-2.22353	SGR4|AT5G39520	vesicletransportv-SNARE11|hypotheticalprotein
13508464	0.015853	-2.57684	HB23	homeoboxprotein23
13508681	0.00700927	2.26279	SIP1	putativegalactinol--sucrosegalactosyltransferase5
13508711	0.0193443	2.18121	EMB3012	proteinembryodefective3012
13510170	0.12464	-2.11343	KCS20	3-ketoacyl-CoAsynthase20
13510316	0.00060837	2.13431	CAD1	phytochelatinsynthase1
13510496	0.0602038	-2.06763	AT5G44570	hypotheticalprotein
13511105	0.00548545	-2.08817	AT5G46030	transcriptionelongationfactor1-likeprotein
13511245	0.000918162	2.15369	AT5G46430	60SribosomalproteinL32-2
13511416	0.05548	2.24074	NIG1
13512062	0.00840422	-2.47513	AT3G60990|AT5G48190|AT3G07380	hypotheticalprotein
13513234	0.0987962	3.83963
13513558	0.0122399	-2.49109	RGF5	hypotheticalprotein
13513743	0.0930599	-2.27661	AT5G51770	proteinkinasefamilyprotein
13513925	0.0011745	9.96436	LTI65	low-temperature-induced65
13513983	0.000106198	-2.19898	HCF106	sec-independentproteintranslocaseproteinTATB
13514002	0.0552921	2.79673
13514176	0.0108951	-2.08741	WRKY27	WRKYDNA-bindingprotein27
13514247	0.0140082	-2.47639
13514388	0.00120814	-2.02514	AT5G53330	ubiquitin-associated/translationelongationfactorEF1Bprotein
13514434	0.00157973	-2.53854	AT5G53420	CCTmotiffamilyprotein
13514566	0.016384	-2.20486	AT5G53590|CPuORF50	SAUR-likeauxin-responsiveprotein|conservedpeptideupstreamopenreadingframe50
13514684	0.00370612	-2.14761	AT5G53800	hypotheticalprotein
13516049	0.0149616	-3.08791	AT5G57070	hydroxyproline-richglycoproteinfamilyprotein
13516193	0.0266518	-2.1655	AT5G57340	hypotheticalprotein
13516308	0.0222954	-2.30416	AT5G57760	hypotheticalprotein
13516820	0.0473823	-2.29022	AT5G58770	dehydrodolichyldiphosphatesynthase2
13516961	0.00675007	2.02765	AT5G59250	Majorfacilitatorsuperfamilyprotein
13516983	0.0112491	2.03986	LTP3	non-specificlipid-transferprotein3
13517332	0.00948642	-2.53082	TOE2
13517500	0.0239665	-2.05761	AT5G60470	C2H2andC2HCzincfinger-containingprotein
13518717	0.017653	-2.05761	AT5G63280	C2H2-likezincfingerprotein
13518786	0.0169064	-2.3963	FP3	farnesylatedprotein3
13519415	0.0100049	-3.80721	LIP1	Ras-relatedsmallGTP-bindingfamilyprotein
13520162	0.00462798	-2.16845	AT5G66450	lipidphosphatephosphataseepsilon2
13520182	0.00190115	2.01028
13520522	0.00802481	-2.22666	AT5G67385	phototropic-responsiveNPH3-likeprotein
13522648	0.00233646	2.02859	NHL3|AtPOT1b	NDR1/HIN1-Likeprotein3|protectionoftelomeresprotein1b
13522859	0.0316262	2.82337	LEA4-5|EMB175	lateembryogenesisabundantprotein4-5|pentatricopeptiderepeatproteinEMB175
13522950	0.0113538	-3.40931	ST2A	sulfotransferase2A
13523216	0.000830162	-2.17735
13524135	0.00634516	-3.12966	AT5G10060	ENTH/VHSfamilyprotein
13524274	0.0222501	-2.50152	AT5G10310	epidermalpatterningfactor-likeprotein1
13524941	0.00828927	-3.06404	KEA6	K(+)effluxantiporter6
13526144	0.000621627	-3.09829	AT5G14540	hypotheticalprotein
13526167	0.0368717	-2.52171	NRT2.7	highaffinitynitratetransporter2.7
13526325	0.00150029	-2.02447	AT5G14940	probablepeptide/nitratetransporter
13526391	0.0204935	2.41128	VDAC3	voltagedependentanionchannel3
13526455	0.0179834	2.07423	AT5G15220	largesubunitribosomalproteinL27
13526562	0.0115847	2.95307	AT5G15500	ankyrinrepeat-containingprotein
13526601	0.0236368	2.25945	AT5G15550	WD-40repeatfamilyprotein
13526694	0.00477726	-3.37572	AT5G15780	pollenOlee1allergenandextensinfamilyprotein
13526865	0.00339736	-3.4929	AT5G16220	hypotheticalprotein
13526934	0.0031998	-2.13901	CAC1	chloroplasticacetylcoenzymeAcarboxylase1
13526996	0.00683518	-3.27809	KAN
13527073	0.134337	2.34297	TOZ	transducin/WD40domain-containingprotein
13527409	0.0189076	-2.60101	AT5G17380	2-hydroxyacyl-CoAlyase
13527968	0.00531443	2.19282	AT5G18600	monothiolglutaredoxin-S2
13528111	0.0870207	-2.19432	AT5G19025	ribosomalproteinL34esuperfamilyprotein
13528820	0.0860642	-2.23153	COPT5	coppertransporter5
13528979	0.0122779	2.40367	AT5G20950	glycosylhydrolasefamilyprotein
13529369	0.000888423	5.24807	NAC090	NACdomain-containingprotein
13529672	0.00487991	-2.63779	AT5G22860	SerinecarboxypeptidaseS28familyprotein
13530005	0.0136057	-2.06634	AT5G23760	putativecoppertransportprotein
13530216	0.00116454	-2.70151
13530385	0.00238972	-2.40786	PRR5	pseudo-responseregulator5
13530437	0.0559104	-2.03956	AT5G24580	heavymetaltransport/detoxificationdomain-containingprotein
13530785	0.00807018	-2.10088	AT5G25265	hypotheticalprotein
13531184	0.00756128	-3.21127	AT5G26230	membrane-associatedkinaseregulator
13531589	0.0136552	8.17467	AT5G45720|AT3G05520	AAA-typeATPasefamilyprotein|F-actin-cappingproteinsubunitalpha
13531796	0.0138725	-2.08302	LSH1	hypotheticalprotein
13533558	0.00408258	-2.41466	AT5G39520|SGR4	hypotheticalprotein|vesicletransportv-SNARE11
13533873	0.134722	2.04339
13534002	0.00754019	2.03863	AT5G40790	hypotheticalprotein
13534448	0.000550614	-3.78532	BG_PPAP	glucanendo-1,3-beta-glucosidase10
13534578	0.00738476	-3.29048	AT5G42530	hypotheticalprotein
13534686	0.0228473	-2.34928	AT5G42860	hypotheticalprotein
13534772	0.00514205	-2.20969	UBC18	ubiquitin-conjugatingenzyme18
13535253	0.00291151	-2.01564	POP1	ABCtransporterIfamilymember21
13535480	0.00266204	-2.21782	AT5G44680	putative3-methyladenineglycosylaseI
13536466	0.0263133	-2.0606	AT5G47180	vesicle-associatedprotein2-1
13536511	0.0230804	-2.02214	HAT2
13536579	0.0106323	-2.54497	AT5G47540	putativeMO25-likeprotein
13537339	0.00208647	-4.92539	AT5G49280	hydroxyproline-richglycoproteinfamilyprotein
13537386	0.00180446	-2.01831	BXL1	bifunctional{beta}-D-xylosidase/{alpha}-L-arabinofuranosidase
13538799	0.00508698	-2.71149	AT5G52882	P-loopcontainingnucleosidetriphosphatehydrolasessuperfamilyprotein
13539155	0.0243518	-2.02903	AT5G53880	hypotheticalprotein
13539735	0.00155576	2.16615	NHX3	sodium/hydrogenexchanger4
13540201	0.00066932	-2.52666	GNC	GATAtranscriptionfactor21
13540213	0.000230633	-3.73019	AT5G56890	proteinkinasefamilyprotein
13540624	0.0076274	-2.00309	GDU3	glutaminedumper3
13540961	0.0151207	-2.79414	AT5G58570|AT5G58560	hypotheticalprotein|farnesolkinase
13541306	0.0169258	3.70477	HAI1	putativeproteinphosphatase2C78
13541568	0.00469625	-2.34169	AT5G60030	hypotheticalprotein
13541845	0.0144941	2.06684	RLK1	receptor-likeproteinkinase1
13541895	0.014392	-2.47674	COBL5	COBRA-likeprotein5
13541905	0.0400598	-2.16263	TCP5
13542097	0.139033	-2.52777	AT5G61340	hypotheticalprotein
13542130	0.0197473	-2.02786	MYB28
13542186	0.00698226	-2.42404	PXY	putativeleucine-richrepeatreceptor-likeproteinkinase
13542443	0.00228919	2.14582	PRH75
13542604	0.00193475	-3.73031	AT5G62640	proteinEARLYFLOWERING5
13542854	0.0602436	2.09303	NDPK2|AT5G63300	nucleosidediphosphatekinaseII|ribosomalproteinS21familyprotein
13544460	0.0136046	8.13935	AT5G45720|AT3G05520	AAA-typeATPasefamilyprotein|F-actin-cappingproteinsubunitalpha
13544661	0.00594909	-2.30588	RLK	receptor-likekinase
13544732	0.013721	2.48104	ZF1	zinc-fingerprotein1
13544831	0.0118268	-3.45818
13544856	0.0355864	-2.37583
13544898	0.000509766	3.03931
13544900	0.00346398	2.38493
13544928	0.00262999	4.05503
13544948	0.0113314	4.61746
13544970	0.00358958	3.2963
13544974	0.00021038	3.13601	AT3G20362	hypotheticalprotein
13544976	0.0275114	3.8364
13545049	0.00261269	4.05327
13545089	0.00345151	2.38448
13545092	0.000523178	3.0384
13545128	0.00419967	2.94304	AT2G07774	hypotheticalprotein
13545132	0.0451773	2.40839
13545151	0.000173624	2.05641	AT2G07708|ArthMp042|ArthMp041	hypotheticalprotein
13545190	0.00420233	2.9402	AT2G07774	hypotheticalprotein
13545225	0.0261959	-2.31758
13545307	0.00172936	-4.52679	ArthMp062	hypotheticalprotein
13545387	0.00379118	-2.67811	nad1	NADHdehydrogenasesubunit1
13545391	0.0192933	-2.18843	nad1	NADHdehydrogenasesubunit1

## Sheet: P
Supplementary file 1. Details of differentially expressed genes under pathogen stress.
Fold change ≥ 2, unpaired t-test p-value ≤ 0.05
Transcripts Cluster Id	t-test p-value	Fold change	gene symbol	gene description
13335360	0.0142713	2.22483
13336955	0.000267031	-10.7885	AT1G07400	classIheatshockprotein
13337819	0.000374851	3.06717	SRC2	hypotheticalprotein
13338103	0.0323352	-2.09246	AT1G09750	aspartylprotease-likeprotein
13338220	0.0160728	3.3576	BCAT-2	branched-chain-amino-acidaminotransferase2
13338612	0.00136735	-2.08555	FD1	ferredoxin1
13339111	0.0039856	-2.57377	AT1G12080	vacuolarcalcium-bindingprotein-likeprotein
13340626	0.000416535	-2.20689	NDF1	NAD(P)Hdehydrogenasesubunit48
13341493	0.0138693	2.22304
13341525	0.00326698	3.08853	AT1G17745|AT1G17744	D-3-phosphoglyceratedehydrogenase|hypotheticalprotein
13341683	0.00421008	4.80996	NUDT4	nudixhydrolase4
13341721	0.0140759	2.22288
13341812	0.0206787	2.19451	MYB51	mybdomainprotein51
13341850	0.00110808	-2.71473	AT1G18620	hypotheticalprotein
13342153	0.00142731	-4.93122	LHCA6	PSItypeIIchlorophylla/b-bindingprotein(Lhca2*1)
13342166	0.00394094	2.53061	JAZ1	proteinTIFY10A
13342418	0.00902939	2.97766	AT1G19960	hypotheticalprotein
13342555	0.0139316	2.22607
13342678	0.0123875	2.0402	HMGB2	highmobilitygroupB2protein
13342826	0.0209303	2.08534	AT1G21000	PLATZtranscriptionfactorfamilyprotein
13343294	0.00643941	2.73766	AT1G22190	ethylene-responsivetranscriptionfactorERF058
13343508	0.000905246	2.38341	GI
13343704	0.0027285	2.45935	AT1G23130	Betv1-likeallergendomain-containingprotein
13343889	0.000532017	2.63714	AT1G23710	hypotheticalprotein
13343943	0.00451871	-2.3238	TPS9|AT1G23880	putativealpha,alpha-trehalose-phosphatesynthase[UDP-forming]9|NHLdomain-containingprotein
13344049	0.00208604	2.37037	AT1G24147	hypotheticalprotein
13344895	0.00659705	-4.95225	KDR	basichelix-loop-helixproteinKIDARI
13346044	0.0123303	-2.30247	CAB1	chlorophylla-bbindingprotein1
13346202	1.21034e-05	-2.32417	PSAK	photosystemIreactioncentersubunitpsaK
13346348	0.000486755	-2.46361	AAE14	2-succinylbenzoate--CoAligase
13346623	0.0474149	-2.28232
13348150	0.0100991	-2.03856	AT1G35660	hypotheticalprotein
13349545	0.00330079	-2.00843	AT1G48350	50SribosomalproteinL18/L5efamilyprotein
13349747	0.00322675	-2.43784	AT1G48840	hypotheticalprotein
13349969	0.0165356	-2.19831	AT1G49380	cytochromecbiogenesisproteinCCS1
13350511	0.00226381	-2.52318	AT1G50732	hypotheticalprotein
13350645	0.01616	2.68503	AT1G51090	hypotheticalprotein
13350964	0.018731	3.16376	DOF1	DOFzincfingerprotein1
13351211	0.00796359	2.30848	TSA1	TSK-associatingprotein1
13351793	0.000905259	-2.00172	SRF6	STRUBBELIG-receptorfamily6
13352172	0.0108223	2.17963	AT1G54575	hypotheticalprotein
13352751	0.0110108	-2.22306	AT1G55930	CBSandtransporterassociateddomain-containingprotein
13352842	0.00410962	-2.2288	AT1G56220	dormancy/auxinassociatedprotein
13353009	0.00771226	2.22125	AT1G56660	hypotheticalprotein
13353090	0.0285964	2.64319	AT1G57630	Toll-Interleukin-Resistancedomain-containingprotein
13353308	0.0155261	2.2993	RXW8	lipase/hydrolase
13354056	0.0728854	2.20244
13354180	0.000487383	9.34212	GPT2	glucose-6-phosphate/phosphatetranslocator2
13355044	0.00306441	3.75167	AT1G64360	hypotheticalprotein
13355531	0.00234433	2.48729	AT1G65490	hypotheticalprotein
13355717	0.0778656	2.21831	CMPG1	U-boxdomain-containingprotein
13355780	0.0343403	2.6461	MYB90
13355877	0.000305267	7.20948
13356158	0.0450093	2.01207	AT1G67470	inactiveserine/threonine-proteinkinase
13356529	0.00521259	-2.29715	AT1G68190	putativezincfingerprotein
13356655	0.0177522	2.05784	AT1G68600	Aluminumactivatedmalatetransporterfamilyprotein
13357060	0.0454959	-2.14462	EXPA1	expansinA1
13357531	0.00374151	3.47039	AT1G70640	octicosapeptide/Phox/Bem1p(PB1)domain-containingprotein
13357574	0.00107282	2.30227	TIFY7
13357589	0.0027218	-2.09054	CRR23	inorganiccarbontransportprotein-relatedprotein
13358339	0.0110444	2.63557	AT1G72520	lipoxygenase4
13358490	0.00787979	2.92662	AT1G72900	Toll-Interleukin-Resistancedomain-containingprotein
13358494	0.0130901	2.7774	AT1G72910	Toll-Interleukin-Resistancedomain-containingprotein
13358498	0.00741934	4.29257	AT1G72920	Toll-Interleukin-Resistancedomain-containingprotein
13358570	0.0148652	-2.01331	AT1G73066	Leucine-richrepeatfamilyprotein
13358753	0.00103899	2.38635	AT1G73600|CPuORF32	putativephosphoethanolamineN-methyltransferase3|conservedpeptideupstreamopenreadingframe32
13358920	0.0141703	2.22097
13359129	0.00314981	2.13513	AT1G74450	hypotheticalprotein
13359181	0.0106408	-4.06447	AT1G74670	gibberellin-regulatedprotein6
13359276	0.0193844	2.15321	ORA47	ethylene-responsivetranscriptionfactorERF018
13359308	0.0142553	2.22406
13359650	0.0144871	2.22504
13359866	0.00757126	3.02334	AT1G76590	PLATZtranscriptionfactorfamilyprotein
13360218	0.0118878	2.22617	NAC032	NACdomaincontainingprotein32
13360235	0.00115831	-2.07081	TAPX	L-ascorbateperoxidase
13360411	0.0166017	2.62665	AT1G77920	transcriptionfactorTGA7
13361412	0.00316667	2.07945	AT1G80120	hypotheticalprotein
13361730	0.00285298	6.31202	WRKY40	putativeWRKYtranscriptionfactor40
13363537	0.00013641	2.74035	EFE	1-aminocyclopropane-1-carboxylateoxidase
13364059	0.00846446	3.37322	AT1G06000	UDP-glycosyltransferase89C1
13364551	0.0110604	3.60706	AT1G07135	glycine-richprotein
13364633	0.00258927	-2.42443	AT1G07350	serine/argininerich-likeproteinSR45a
13366306	0.00133694	-2.09001	AT1G10740	alpha/beta-Hydrolasessuperfamilyprotein
13366609	0.00140689	3.36556	AT1G11210	hypotheticalprotein
13366782	0.0275322	-2.09005
13367225	0.0011754	-2.01928	GAPA-2	glyceraldehyde-3-phosphatedehydrogenase(NADP+)(phosphorylating)
13367367	0.0237981	2.00077	ACA.l	autoinhibitedCa2+/ATPaseII
13368591	0.0354293	-2.28097	LHCB6|AT1G15810	lightharvestingcomplexphotosystemIIsubunit6|S15/NS1,RNA-bindingprotein
13369398	0.00231905	-2.995	EGY3|AT1G17860	ethylene-dependentgravitropism-deficientandyellow-green-like3protein|kunitztypetrypsinandproteaseinhibitordomain-containingprotein
13370075	0.0309194	2.0951	DHAR1	dehydroascorbatereductase
13370081	0.0026699	-3.40882	PDF1.4	defensin-likeprotein19
13370474	0.00234498	2.15785	OPCL1	OPC-8:0CoAligase1
13370886	0.00896064	-2.65404	AT1G21500	hypotheticalprotein
13371658	0.0211733	-2.26821	CAF2	CRS2-associatedfactor2
13372825	0.00812575	2.06225	AT1G27100	Actincross-linkingprotein
13372855	0.00418997	2.95255	AT1G27200	hypotheticalprotein
13373034	0.00115125	11.7001	STZ
13373038	0.0205178	2.24823	ACA1	autoinhibitedCa2+-ATPase1
13373203	0.00353857	2.25445	AT1G28190	hypotheticalprotein
13373301	0.00418887	2.24964	ERF11	ethylene-responsivetranscriptionfactor11
13373372	0.0116627	2.02302	AT1G28570	GDSLesterase/lipase
13373742	0.022362	2.10633	CAD1	MAC/Perforindomain-containingprotein
13373976	0.00484029	-3.24423	AT1G30070	SGSdomain-containingprotein
13374042	5.01639e-05	3.123	AT1G30280	chaperoneDnaJ-domain-containingprotein
13374726	0.00253966	-2.03811	AT1G32080	plastidalglycolate/glyceratetranslocator1
13374919	0.015864	-2.03373	AT1G32550	ferredoxinC2
13374940	0.00352309	2.12304	MYC2
13375015	0.000431878	2.48272	AT1G32900	granule-boundstarchsynthase
13376232	0.000449217	2.31012	AAP5	aminoacidpermease5
13377294	0.0142304	2.2248
13377342	0.00230933	-4.57418	AT1G49130	zincfingerproteinCONSTANS-LIKE8
13377431	0.0101115	-2.81581	AT1G49500	hypotheticalprotein
13378165	0.00688605	-2.49343	AT1G51400|NFU5	photosystemII5kDprotein|NFUdomainprotein5
13378450	0.0120106	-2.1323	AT1G51940	LysMtypereceptorkinase-likeprotein
13378498	0.0297616	2.34393	MBP1	myrosinase-bindingprotein1
13378767	0.0009672	-2.00807	AT1G52670	Singlehybridmotifsuperfamilyprotein
13379332	0.000405335	-2.96318	AT1G54050	CIIIheatshockprotein17.4
13379771	0.00676369	-2.40366	AGP21	arabinogalactanprotein21
13379835	0.00424045	2.24709	AT1G55450	S-adenosyl-L-methionine-dependentmethyltransferasessuperfamilyprotein
13379843	0.00129991	-2.06752	CPN60B	chaperonin60subunitbeta1
13380044	0.00219811	2.19917	AT1G55760	BTB/POZdomain-containingprotein
13380231	0.0325323	2.28158	AT1G56120	Leucine-richrepeattransmembraneproteinkinase
13380490	0.00186428	4.53526	PAP1	transcriptionfactorMYB75
13380528	0.000877672	3.16213	AT1G57590	pectinacetylesterasefamilyprotein
13382114	0.000913042	2.24141	AT1G61890	MATEeffluxfamilyprotein
13382362	0.0214215	-2.13185	AT1G62510	bifunctionalinhibitor/lipid-transferprotein/seedstorage2Salbumin-likeprotein
13382398	0.00496561	2.53128	BETA-VPE	vacuolar-processingenzymebeta
13384725	0.022885	2.79087	AT1G67860	hypotheticalprotein
13385892	0.0082151	2.09549	MLP43	MLP-likeprotein43
13385909	0.00479185	-3.85765	AT1G71000	chaperoneDnaJ-domaincontainingprotein
13386659	0.000519744	2.94267	AT1G73040|VPS46.2	Mannose-bindinglectinsuperfamilyprotein|ESCRT-relatedproteinCHMP1A
13386667	0.036149	-2.04901	AT1G73110	P-loopcontainingnucleosidetriphosphatehydrolasessuperfamilyprotein
13386873	0.00339213	2.28157	AT1G73390	EndosomaltargetingBRO1-likedomain-containingprotein
13386897	0.045343	2.21473	MKK9	MAPkinasekinase9
13386911	0.00550457	4.56872	NUDT21	nudixhydrolase21
13387000	0.00377206	2.90213	AT1G73805	proteinSARDeficient1
13387161	0.0418358	-2.31996	AT1G74070	cyclophilin-likepeptidyl-prolylcis-transisomerasefamilyprotein
13387223	0.000478966	-8.20498	HSP101|AT1G74300	heatshockprotein101|alpha/beta-Hydrolasessuperfamilyprotein
13387943	0.00533403	-2.17136	PETE1	plastocyanin1
13388306	0.00358889	-2.33759	EXT4	extensin4
13388340	0.035113	2.03411	AT1G76970	TargetofMybprotein1
13389944	0.00461663	3.24729	AT1G80130	tetratricopeptiderepeatdomain-containingprotein
13391429	0.00040026	-2.57179	CR88	ChaperoneproteinhtpGfamilyprotein
13391991	0.0158157	-2.18904	MOD1	enoyl-[acyl-carrier-protein]reductase[NADH]
13392089	0.00660216	-2.2487	XTH4	xyloglucanendotransglucosylase/hydrolaseprotein4
13392370	0.000718148	2.05456
13392927	0.00703831	2.67493	LURP1
13392990	0.00112731	2.03618	APK	adenylyl-sulfatekinase1
13393237	0.00236738	-2.20764	NIR1	Ferredoxin--nitritereductase
13393602	0.00479427	2.73025	NAC036	NACdomaincontainingprotein36
13393697	0.000113809	2.28907	CPK6	Calcium-dependentproteinkinasefamilyprotein
13394245	0.000250856	2.25804	AT2G18690	hypotheticalprotein
13394251	0.0198359	-2.22151	TPS11	putativealpha,alpha-trehalose-phosphatesynthase[UDP-forming]11
13394896	0.00223655	2.35699	AT2G20142	Toll-Interleukin-Resistancedomain-containingprotein
13395385	0.00164533	2.6802	AT2G21320	B-boxzincfingerfamilyprotein
13396165	0.00319375	-2.99966	SNG1	serinecarboxypeptidase-like8
13396250	0.00736576	2.00897	AT2G23120	Lateembryogenesisabundantprotein,group6
13396534	0.0107705	-2.02498	AT2G24060	translationinitiationfactorIF-3
13397090	0.00956353	2.15413	AT2G25625	hypotheticalprotein
13397176	0.00629258	-2.16891	OVA4	proteinovuleabortion4
13397285	0.00193599	-3.53635	HSFA2	heatstresstranscriptionfactorA-2
13398023	0.0037831	-2.47747	CPN60A	chaperonin-60alpha
13398374	0.0219996	2.15979	AT2G28720	histoneH2B
13398846	0.00202858	5.52912	AT2G30020	putativeproteinphosphatase2C25
13399502	0.00208975	2.19155	SOBIR1
13400351	0.0138441	2.22658
13400353	0.0141112	2.22397
13400810	0.0141791	2.42896	AT2G34810	FAD-bindingandBBEdomain-containingprotein
13401734	0.00338336	2.64182	AT2G36970	UDP-glycosyltransferase86A1
13402017	0.0534577	2.00403	AT2G37580	RING-H2fingerproteinATL33
13402143	0.00330726	2.0105	AtIPCS2	inositolphosphorylceramidesynthase2
13402155	0.000570557	2.2909	SOUL-1	SOULheme-binding-likeprotein
13402383	0.00123739	4.80838	WRKY33	putativeWRKYtranscriptionfactor33
13402751	0.034713	2.34148	AT2G39420	alpha/beta-Hydrolasessuperfamilyprotein
13402772	0.00118562	-3.06162	PPL2	PsbP-likeprotein2
13403124	0.0145258	2.92529	AT2G40130	DoubleClp-Nmotif-containingP-loopnucleosidetriphosphatehydrolasessuperfamilyprotein
13403131	0.0024447	2.67162	CZF1	zincfingerCCCHdomain-containingprotein29
13403215	0.0250459	-2.14802	AT2G40400	hypotheticalprotein
13403492	0.0134981	-2.40784	AT2G40960	Single-strandednucleicacidbindingR3Hprotein
13403570	0.00761346	2.76323	TCH3	calmodulin-likeprotein4
13403718	0.00468306	2.26362	AT2G41380	S-adenosyl-L-methionine-dependentmethyltransferase-likeprotein
13403855	0.0433383	2.30205	AT2G41640	Glycosyltransferasefamily61protein
13404531	0.000732544	2.69203	AT2G43500	noduleinceptionprotein-likeprotein8
13404737	0.0194541	-2.64915	AT2G44130	F-box/kelch-repeatprotein
13405263	0.0133412	-2.71826	AT2G45180	proteaseinhibitor/seedstorage/lipidtransferprotein(LTP)familyprotein
13405680	0.00104363	-2.88526	AT2G46220	hypotheticalprotein
13405700	0.00459962	-3.98959	BAG6	BCL-2-associatedathanogene6
13405723	0.00120009	2.32048	GBF3	G-boxbindingfactor3
13405790	0.00560234	2.15465	AT2G46420	hypotheticalprotein
13405905	0.000989742	2.10045	CB5-C	cytochromeB5isoformC
13406472	0.00128398	2.20647	AT2G47890	zincfingerproteinCONSTANS-LIKE13
13407078	0.0225354	2.44331	GAD4	glutamatedecarboxylase4
13407943	0.00197468	-2.407	AT2G05160	zincfingerCCCHdomain-containingprotein18
13408038	0.0163236	2.16016
13408065	0.0106208	2.38302	AT2G05940	RPM1-inducedproteinkinase
13408088	0.0119066	2.40909	OPR3	12-oxophytodienoatereductase3
13409817	0.00487913	2.46645	ERD7	senescence/dehydrationrelatedprotein
13410021	0.0059305	-2.68514	AT2G18300	transcriptionfactorbHLH64
13410316	0.00361698	-2.15637	AT2G19310	heatshockprotein
13411694	0.00084971	4.31879	UCP5	dicarboxylatecarrier1
13412132	0.00659467	2.19111	TET8	tetraspanin8
13412220	0.00331478	-2.34539	SCA3	DNA-directedRNApolymerase3
13412428	0.000528216	4.22412	AT2G24600	Ankyrinrepeatfamilyprotein
13412564	0.0106001	2.3898	TAT3	tyrosineaminotransferase3
13412645	0.000363069	-2.95061	CLPB4	caseinlyticproteinaseB4
13413132	0.0256509	2.3882	AT2G26190	calmodulin-bindingprotein
13413277	0.00164024	2.56435	AR781	hypotheticalprotein
13413534	0.00750157	-3.57559	CIPK3	CBL-interactingserine/threonine-proteinkinase3
13414450	0.00754421	2.03018	GLR2.8	glutamatereceptor2.8
13414561	0.00563364	-2.09586	AT2G29500	HSP20familyprotein
13414625	0.00016098	2.47432	AT2G29670	tetratricopeptiderepeat-containingprotein
13416340	0.00212887	2.6529	RD20	caleosin3
13416526	0.00198762	2.08364	AT2G33830	dormancy/auxinassociatedprotein
13417425	0.0102029	3.24245	PUB23
13417808	0.00340525	3.13603	DOGT1	UDP-glycosyltransferase73C5
13418301	0.00968301	2.04153	RLK	receptorlectinkinase
13418725	0.0409634	2.49779	AT2G38790	hypotheticalprotein
13418960	0.00154381	2.85152	JAL23	jacalin-relatedlectin23
13419142	0.00207086	-3.30006	P5CS1	delta1-pyrroline-5-carboxylatesynthase1
13419192	0.0143072	2.22389
13419256	0.000782073	3.30189	HSPRO2	HS1PRO-12-likeprotein
13419281	0.0149042	2.83106	ELF4	hypotheticalprotein
13419467	0.0151155	-3.69658	EXPA8	expansinA8
13419531	0.00262275	2.50474	WRKY54	WRKYDNA-bindingprotein54
13419687	0.00918716	2.03508	CAMBP25	calmodulinbindingprotein25
13419862	0.00156719	-3.3463	ACA4	autoinhibitedCa(2+)-ATPase4
13421604	0.00599068	-2.19518	FLA8	FASCICLIN-likearabinogalactanprotein8
13421719	0.00334626	2.72766	AT2G45680	transcriptionfactorTCP9
13421994	0.00433685	2.3798	WRKY46	putativeWRKYtranscriptionfactor46
13422339	0.0127247	2.43527	AT2G47130	short-chaindehydrogenasereductase3a
13422843	0.00314612	-2.65618	PQL1	photosyntheticNDHsubcomplexL3
13423288	0.0142254	2.22418
13423502	0.00524012	4.19322	AT3G02840	hypotheticalprotein
13425288	0.0266643	-2.06442	AT3G06980	DEAD-boxATP-dependentRNAhelicase50
13425612	0.0107539	-2.58402	Hsp89.1	HEATSHOCKPROTEIN89.1
13425919	0.03126	-2.10795	ATERDJ3A	DnaJdomain-containingprotein
13426038	0.00612138	-2.74305	Fes1A
13427109	0.00549749	-2.25723	AT3G12050	Aha1domain-containingprotein
13427597	0.0142091	2.22427
13427672	0.00536452	-4.48547	AT3G13470	TCP-1/cpn60chaperoninfamilyprotein
13427803	0.00314273	-3.03257	BGAL1	betagalactosidase1
13428254	0.00845402	3.05169	MPK19	mitogen-activatedproteinkinase19
13428530	0.00903014	2.47091	ERF4	ethylene-responsivetranscriptionfactor4
13428713	0.00792994	2.4113
13428760	0.0188212	3.17133	AT3G15650	alpha/beta-Hydrolasessuperfamilyprotein
13428840	0.0032993	-3.329	FAD5	palmitoyl-monogalactosyldiacylglyceroldelta-7desaturase
13429022	0.00605758	-2.85845	DELTA-TIP	aquaporinTIP2-1
13429098	0.00860769	3.62543	AHP4	histidine-containingphosphotransferprotein4
13430094	0.00636532	-2.66797	EMB1865	CRS1/YhbY(CRM)domain-containingprotein
13430232	0.00956129	-2.26874	AT3G18773	RING-H2fingerproteinATL77
13430293	0.00293682	-2.44405	AT3G18890	proteinTIC62
13430665	0.018974	2.53303	AT3G19680|AT3G19690	hypotheticalprotein|putativepathogenesis-relatedprotein
13431171	0.00472063	2.01295	NDR1
13431526	0.00373949	4.45007	UGT84A2	sinapicacid:UDP-glucoseglucosyltransferase
13432598	0.00253533	-2.38144	AT3G23940	dehydratasefamilyprotein
13432619	0.000859233	-2.2514	HSP60	heatshockprotein60
13432739	0.00808711	-2.41556	MBF1C	multiprotein-bridgingfactor1c
13433024	0.000730808	-2.82973	ROF1	rotamaseFKBP1
13433172	0.0198824	2.3596	AT3G25600	putativecalcium-bindingproteinCML16
13433294	0.000980692	-2.1049	LTA2	dihydrolipoamideS-acetyltransferase
13433381	0.0172216	-2.04481	ATPRXQ	peroxiredoxinQ
13433987	0.0139396	2.22329
13434151	0.00107465	-2.07867	AT3G28040	probablyinactiveleucine-richrepeatreceptor-likeproteinkinase
13435814	0.0072819	2.34247	MPK3	mitogen-activatedproteinkinase3
13436232	0.00286205	-3.05144	PTAC16	proteinplastidtranscriptionallyactive16
13436974	0.00719659	-2.50392	AT3G48420	Haloaciddehalogenase-likehydrolase(HAD)superfamilyprotein
13437040	0.00421001	-2.15054	PDE312
13437976	0.000935814	2.17832	F3H	flavanone3-hydroxylase
13438269	0.00283853	-2.81376	AT3G51870	putativeenvelopeADP,ATPcarrierprotein
13438280	0.00181269	-2.06745	HSFA7A	heatstresstranscriptionfactorA-7a
13438287	0.00214811	2.29354	ASAT1	acyl-CoAsterolacyltransferase1
13438648	0.0142434	2.22225
13439060	0.0301892	-2.18609	Fes1B	hsp70-interactingproteinFES1B-likeprotein
13439488	0.00095123	2.6936	BME3	GATAtranscriptionfactor8
13439753	0.00905407	2.09733	PBL1	PBS1-like1kinase
13440012	0.0137688	2.35877	AT3G55880	Alpha/betahydrolaserelatedprotein
13440042	0.00301191	4.71724	SZF1	salt-induciblezincfinger1
13440175	0.0153245	-2.04907	AT3G56360	hypotheticalprotein
13440324	0.000363989	2.7825	AT3G56880	VQmotif-containingprotein
13440568	0.0105015	2.42738	AT3G57450	hypotheticalprotein
13443316	0.000165612	-6.43556	CA1	carbonicanhydrase1
13444361	0.021222	3.03654	AT3G04030	mybfamilytranscriptionfactor
13444431	0.00368407	2.51626	AT3G04210	TIR-NBSclassdiseaseresistanceprotein
13444627	0.000326922	3.38318	AT3G04640	glycine-richprotein
13445059	0.00277693	-2.18169	AT3G05640	putativeproteinphosphatase2C
13445073	0.00402353	2.17318	RLP33	receptorlikeprotein33
13445933	0.0295005	-2.12125	AT3G07090	PPPDEputativethiolpeptidasefamilyprotein
13446529	0.00319116	-2.48015	AT3G08740	elongationfactorEF-P
13448447	0.000972824	-4.7556	HSP70	heatshockprotein70-4
13448560	0.00153471	2.06581	ZIP1|ALIS1	zinctransporter1|ALA-interactingsubunit1
13448681	0.00930133	-2.13681	ECT5	hypotheticalprotein
13448738	0.00693149	-2.31284	AT3G13120	30SribosomalproteinS10
13449243	0.0181173	2.32622	RSH2
13449475	0.000178989	2.00875	NCED3
13449828	0.000631666	-2.2185	AT3G15570|AT3G15550	phototropic-responsiveNPH3familyprotein|hypotheticalprotein
13450088	0.00648635	-2.0498	PSAH-1|ROPGEF13	photosystemIsubunitH-1|RHOguanyl-nucleotideexchangefactor13
13450125	0.0022732	-2.62669	NDF4|DELTA-TIP	NDH-dependentcyclicelectronflow1|aquaporinTIP2-1
13450164	0.00123465	2.28142	JR1	JA-responsiveprotein1
13450351	0.0188436	2.37996	COBL8|RR1	COBRA-likeprotein8|responseregulator1
13450449	0.00541323	-2.84797	RFC3	translationelongationfactorEF1B/ribosomalproteinS6familyprotein
13451372	0.00132959	2.80084	AT3G19550	hypotheticalprotein
13452015	0.00159519	-2.21993	PSBTN	photosystemIIsubunitT
13452506	0.00108485	-2.74289	CWLP	cellwall-plasmamembranelinkerprotein
13452717	0.00423843	2.92584	ELIP1	chlorophyllA-Bbinding,earlylight-inducibleprotein
13452792	0.00369563	2.46002	RLP38	receptorlikeprotein38
13452804	0.00271027	3.41338	AT3G23170	hypotheticalprotein
13452949	0.000407184	-2.16545	AT3G23700	ribosomalproteinS1-likeRNA-bindingdomain-containingprotein
13453600	4.21477e-05	-2.00591	AFH1	formin-likeprotein1
13453689	0.00911398	-2.09394	AT3G25660	amidasefamilyprotein
13453774	0.00138092	2.13909	NIMIN-2	proteinNIM1-INTERACTING2
13453781	0.0133487	-2.44171	RPL15|AT3G25910	50SribosomalproteinL15|hypotheticalprotein
13453840	0.0117556	2.16084	CYP71B23	cytochromeP45071B23
13453965	0.00193245	-2.01693	TIP2	aquaporinTIP1-2
13454334	0.0251771	2.16331	AT3G27210	hypotheticalprotein
13454683	0.00505207	2.36508	AT3G28007	bidirectionalsugartransporterSWEET4
13455353	0.00339522	2.88728	ERD5	prolinedehydrogenase1
13457466	0.000157656	-15.9199	BT2
13457541	0.00149008	2.94355	AT3G48640	hypotheticalprotein
13458106	0.0867693	2.15911	MYB77	mybdomainprotein77
13458456	0.00592236	-2.01434	PSBO2	oxygen-evolvingenhancerprotein1-2
13458600	0.0141962	2.22445
13459093	0.0012511	3.53467	SYP122	syntaxin-122
13460116	0.00167716	-3.83286	AT3G54830	transmembraneaminoacidtransporterfamilyprotein
13460396	0.0143468	2.00543	AT3G55430	O-Glycosylhydrolasesfamily17protein
13460579	0.0164774	-2.12647	UGP3	UDP-glucosepyrophosphorylase3
13460757	0.00347985	5.14202	WRKY70	WRKYtranscriptionfactor70
13460831	0.0109133	2.35652	AT3G56620	nodulinMtN21-liketransporterfamilyprotein
13460870	0.00318302	2.27861	SIB1	sigmafactorbindingprotein1
13461265	0.00493008	3.27144	CPK32	calcium-dependentproteinkinase32
13461774	1.69467e-05	2.0159	GAUT15|SHP1	probablegalacturonosyltransferase15|agamous-likeMADS-boxproteinAGL1
13462260	0.0141262	2.22452
13462642	0.0047256	2.96193	AT3G60990|AT5G48190|AT3G07380	hypotheticalprotein
13462764	0.0025941	-2.01019	AT3G61210	S-adenosyl-L-methionine-dependentmethyltransferasessuperfamilyprotein
13464279	0.00681228	-2.18005	AT4G01130	GDSLesterase/lipase
13464571	0.00241442	-2.18357	AT4G01883	polyketidecyclase/dehydraseandlipidtransportprotein
13465484	0.00340629	-2.16916	MEE51	pyrophosphate--fructose-6-phosphate1-phosphotransferase
13466262	0.00152425	2.62355	AT4G08260	putativeproteinphosphatase2C53
13466279	0.00114122	2.93272	AT4G08290	nodulinMtN21/EamA-liketransporterfamilyprotein
13466291	0.00440719	3.84495	AT4G08300	nodulinMtN21/EamA-liketransporterfamilyprotein
13466555	0.00079838	2.12608	ISA3	isoamylase3
13467069	0.000695857	-2.24414	LHCB5|RPT3	chlorophylla-bbindingproteinCP26|regulatoryparticletriple-AATPase3
13467247	0.00538447	2.51222	AT4G11000	ankyrinrepeat-containingprotein
13467377	0.0141449	4.37658	ACS6	1-aminocyclopropane-1-carboxylatesynthase6
13467885	0.0102673	2.00324	NUDT7	nudixhydrolase7
13468287	0.0212252	-2.03468	J20
13469054	0.00125438	2.34004	HPL1	hydroperoxidelyase1
13469756	0.0169478	-3.71323	AT4G16980	arabinogalactanfamilyprotein
13470082	0.00739639	2.4951	TPS5	putativetrehalosephosphatase/synthase5
13472326	0.011407	2.07432	CRK10	cysteine-richreceptor-likeproteinkinase10
13472351	0.00888777	-2.28176	CRK22	cysteine-richreceptor-likeproteinkinase22
13472487	0.0275783	2.41446	AT4G23610|AT4G23620	lateembryogenesisabundanthydroxyproline-richglycoprotein|ribosomalL25/TL5/CTCN-terminal5SrRNAbindingdomain-containingprotein
13472672	0.00774279	3.01672	CSLG3	cellulosesynthase-likeproteinG3
13472679	0.0160791	2.13421	CSLG2	cellulosesynthase-likeproteinG2
13472766	0.00696968	2.0795	YSL1
13472875	0.00815475	2.90133	AT4G24380|AT4G24390	hypotheticalprotein|auxinsignalingF-BOX4
13473038	0.00210926	6.84522	DIC2	dicarboxylatecarrier2
13473203	0.00101177	-2.23722	ACP4	acylcarrierprotein4
13473230	0.000800494	-2.27978	CHLM	magnesium-protoporphyrinIXmethyltransferase
13473882	0.0039504	-2.59366	AT4G26530	fructose-bisphosphatealdolase5
13474237	0.000523129	-2.91886	PORB	light-dependentNADPH:protochlorophyllideoxidoreductaseB
13474301	0.0120564	2.3925	AT4G27652	hypotheticalprotein
13474305	0.00778939	2.03402	AT4G27654	hypotheticalprotein
13474308	0.00188016	3.94687	AT4G27657	hypotheticalprotein
13474404	0.00317445	2.02087	AT4G27860	vacuolarirontransporter-likeprotein
13474700	0.0224849	2.0043	HAE	receptor-likeproteinkinase5
13475343	0.000237258	8.34382	AT4G29780	hypotheticalprotein
13475566	2.65199e-05	2.03707	AT4G30470	cinnamoyl-CoAreductaselikeprotein
13476200	0.00165307	2.96011	WRKY18	WRKYDNA-bindingprotein18
13476306	0.00105404	2.40518	AT4G32020	hypotheticalprotein
13477178	0.00168118	-2.30036	AT4G33666	hypotheticalprotein
13477210	0.00378438	3.15435	AT4G33920	putativeproteinphosphatase2C63
13477374	0.00427962	2.50414	AT4G34150	calcium-dependentlipid-bindingdomain-containingprotein
13477446	0.0422051	-2.24139	AT4G34290	SWIB/MDM2domain-containingprotein
13477499	0.00778907	2.08962	XLG2	extra-largeGTP-bindingprotein2
13477518	0.0080107	2.71359	RRTF1	ethylene-responsivetranscriptionfactorERF109
13477614	0.0121276	2.80377	GBF6|CPuORF2	G-boxbindingfactor6|conservedpeptideupstreamopenreadingframe2
13478439	0.00272654	-2.08399	BEE2
13478745	0.000667269	3.04624	MYB73	mybdomainprotein73
13479248	0.00924916	2.47005	AT4G38560	phospholipaselikeprotein(PEARLI4)
13479460	0.012221	2.46161	APL3	glucose-1-phosphateadenylyltransferaselargesubunit3
13480382	0.00473774	2.13237	GT72B1	UDP-glycosyltransferase72B1
13480507	0.00152809	-2.41663	AT4G01310	50SribosomalproteinL5
13480522	0.156127	2.29458	AT4G01390	TRAF-likefamilyprotein
13480899	0.000255025	3.04436	SAG21	senescence-associatedprotein
13482213	0.0072657	2.07827
13482365	0.0163041	2.17505	AT4G08870	arginineamidohydrolase
13482390	0.000845067	-2.69732	APX4|GRF1	thylakoidlumenalprotein|14-3-3-likeproteinGF14chi
13482409	0.00158152	-2.23574	AT4G09040	RNArecognitionmotif-containingprotein
13483579	0.00465591	-2.27892	SKU5
13483966	0.00882862	3.95883	RTFL12	proteinrotundifolialike12
13484549	9.50473e-05	3.11803	XBAT34
13484924	0.00362743	2.00397	BAM5	beta-amylase5
13485840	0.00297012	2.03827	CT-BMY	beta-amylase
13486345	0.00405094	2.96999	5PTASE2	TypeIinositol-1,4,5-trisphosphate5-phosphatase2
13486658	0.00918774	2.65277	HSFA4A	heatstresstranscriptionfactorA-4a
13488068	0.00555657	3.21328	AT4G22490	bifunctionalinhibitor/lipid-transferprotein/seedstorage2Salbuminsuperfamilyprotein
13488102	0.0135854	-2.00187	APT3	adeninephosphoribosyltransferase3
13488114	0.00232716	2.66588	AT4G22590|CPuORF27	trehalose-phosphatephosphataseG|uncharacerizedprotein
13488463	0.0174851	-3.01488	CRK21	cysteine-richreceptor-likeproteinkinase21
13488714	0.00238139	3.91902	WRKY53|AT4G23800	putativeWRKYtranscriptionfactor53|HMG(highmobilitygroup)boxprotein
13490297	0.000270961	4.88015	AT4G27280	EF-hand,calciumbindingmotif-containingprotein
13490383	0.0350632	-2.25954	AT4G27450	aluminuminducedproteinwithYGLandLRDRmotifs
13491005	0.00115334	2.32551	AT4G29190	zincfingerCCCHdomain-containingprotein49
13491124	0.0505807	-2.06253	AT4G29520|PRMT11	hypotheticalprotein|argininemethyltransferase11
13491298	0.0166482	-2.40324	AT4G29905	hypotheticalprotein
13491573	0.00539353	-2.25352	AT4G30490	AFG1-likeATPasefamilyprotein
13491984	0.00932197	2.00535	CYP83B1	cytochromeP45083B1
13492012	0.00854854	2.06124	WRKY11	putativeWRKYtranscriptionfactor11
13492676	0.0152734	2.32856	GAMMA-VPE	vacuolar-processingenzymegamma
13492738	0.0260186	2.32789	AT4G33040	glutaredoxin-C6
13492742	0.00158751	2.478	EDA39	calmodulin-bindingprotein
13493118	0.00198667	-2.77737	AT4G33660	hypotheticalprotein
13493553	0.00451896	2.12453	ADC2	argininedecarboxylase2
13493743	0.000593401	3.22032	LHT7|AT4G35170	LYS/HIStransporter7|lateembryogenesisabundanthydroxyproline-richglycoprotein
13493843	0.00396335	-2.37999	CLC-E|AT4G35430	chloridechannelproteinCLC-e|hypotheticalprotein
13494082	0.00591331	2.35745	AT4G36010	pathogenesis-relatedthaumatinfamilyprotein
13494815	0.0293969	-2.47739	LBD39	LOBdomain-containingprotein39
13494962	0.00972244	-2.08061	NDH-M	NAD(P)H-quinoneoxidoreductasesubunitM
13496433	0.0055796	-2.44927	AT5G02160	hypotheticalprotein
13497438	0.00271662	-2.81268	AT5G04380	S-adenosyl-L-methionine-dependentmethyltransferase-likeprotein
13497858	0.00109378	3.27672	DREB2A	dehydration-responsiveelement-bindingprotein2A
13498148	0.0127622	2.2275
13498318	0.0337123	-2.28898	2-CysPrxB	2-Cysteineperoxiredoxin
13498809	0.0243752	2.78505	GDH2	glutamatedehydrogenase2
13499466	0.00151895	2.09173	AT5G08760	hypotheticalprotein
13499928	0.00591931	2.34742	AT5G10410	ENTH/ANTH/VHSsuperfamilyprotein
13500025	0.00046627	2.35316	AT5G10695	hypotheticalprotein
13500637	0.00376547	-6.58993	AT5G12110	elongationfactor1-beta1
13500902	0.00256505	2.63057	AT5G13200	GRAMdomainfamilyprotein
13501189	0.00993666	2.16249	ZIFL1	zincinducedfacilitator-like1protein
13501325	0.0137649	-2.69206	CARAB-AK-LYS	aspartokinase2
13501351	0.0514303	-2.06943	AT5G14120	majorfacilitatorprotein
13501487	0.0138922	2.22611
13501547	0.00113695	-4.18098	CA2	carbonicanhydrase2
13501984	0.0140817	2.22339
13502105	0.00196365	-3.74277	AT5G16030	hypotheticalprotein
13502681	0.00182779	2.16823	AT5G17450	heavymetaltransport/detoxificationdomain-containingprotein
13502893	0.00809489	2.92616	AT5G18130	hypotheticalprotein
13502996	0.0152199	2.45432	AT5G18470	curculin-like(mannose-binding)lectinfamilyprotein
13503355	0.00199979	-2.62978	AT5G19190	hypotheticalprotein
13503391	0.000867659	3.3098	AT5G19240	GPI-anchoredglycoproteinmembraneprecursor
13503530	0.00524291	4.31394	NUDT24	nudixhydrolase24
13503897	0.000983271	2.23755	AT5G20190	tetratricopeptiderepeatdomain-containingprotein
13503924	0.00649688	2.00607	BCB	blue-copper-bindingprotein
13503938	0.00324899	-3.70696	DIN10|FLA2	putativegalactinol--sucrosegalactosyltransferase6|fasciclin-likearabinogalactanprotein2
13504240	0.010926	-2.39223	AT5G21222	pentatricopeptiderepeatandserine/threoninekinasedomain-containingprotein
13504415	0.0113633	2.69726	NIT4|GAPB	bifunctionalnitrilase/nitrilehydrataseNIT4|glyceraldehyde-3-phosphatedehydrogenaseB
13504553	0.0184133	2.01185	ADT5	arogenatedehydratase5
13504557	0.00213523	-3.02329	emb1211	MORN(MembraneOccupationandRecognitionNexus)repeat-containingprotein
13504702	0.00400348	2.08755	IMS2	methylthioalkylmalatesynthase3
13505323	0.000909381	2.37454	YSL2
13505351	0.00103026	-2.4195	AT5G24490	putative30Sribosomalprotein
13505679	0.000500231	-2.25562	AT5G25460	hypotheticalprotein
13505840	0.00260852	3.02715	FC1	ferrochelatase1
13506218	0.000769575	2.36512	CBP60G	Cam-bindingprotein60-likeG
13506443	0.0030993	2.54943	CNI1	E3ubiquitin-proteinligaseATL31
13507077	0.00570246	2.14485	XGD1	xylogalacturonanbeta-1,3-xylosyltransferase
13507224	0.0210383	-2.26776	AT5G35320	hypotheticalprotein
13507825	0.00168538	-2.61908	AT5G37670	heatshockprotein15.7
13508159	0.00503394	2.46524	AT5G38710	prolinedehydrogenase2
13508271	0.0554883	2.40867	AT5G39020	putativereceptor-likeproteinkinase
13508428	0.000324003	2.28327	AT5G39670|EMB2744	putativecalcium-bindingproteinCML45|pentatricopeptiderepeat-containingprotein
13509947	0.00218804	2.18004	AT5G43150	hypotheticalprotein
13510116	0.0690549	2.3721	AT5G43620	Pre-mRNAcleavagecomplexII
13510281	0.00443739	-2.81922	AT5G44020	HADsuperfamily,subfamilyIIIBacidphosphatase
13510502	0.000425687	-2.71246	AT5G44572	hypotheticalprotein
13510747	0.00428164	2.22325	NPR3	NPR1-likeprotein3
13510863	0.0195932	2.16689	DUR3
13511963	0.015961	2.70336	RBOHD	respiratoryburstoxidase-D
13512062	0.00406777	2.99999	AT3G60990|AT5G48190|AT3G07380	hypotheticalprotein
13513536	0.00219283	-4.23768	AT5G51440	heatshockprotein23.5
13513861	0.00318731	-4.37565	crr1	dihydrodipicolinatereductase3
13513933	0.000964723	2.31244	LTI78	low-temperature-responsiveprotein78/desiccation-responsiveprotein29A
13514081	0.000554825	-7.62527	HSP90.1	heatshockprotein90.1
13514125	0.0265759	2.60261	AT5G52750	heavymetaltransport/detoxificationdomain-containingprotein
13514212	0.0177662	-2.02371	AT5G52960	hypotheticalprotein
13514219	0.00288495	-3.24085	AT5G52970	thylakoidlumenalprotein2
13514338	0.00836944	-2.61313	AT5G53144	hypotheticalprotein
13514750	0.00332883	2.01081	AT5G53970	tyrosineaminotransferase
13514872	0.016388	-2.07083	LHCB3|ATM2	light-harvestingchlorophyllB-bindingprotein3|myosin2
13514954	0.0244414	2.29841	PBP1	pinoid-bindingprotein1
13515617	0.000326942	-2.43533	AT5G56100	glycine-richprotein/oleosin
13516915	0.0141842	2.22777
13517207	0.012172	2.31394	RHL41	highlightresponsivezincfingerproteinZAT12
13518392	0.0212257	2.02661	SRO5
13518669	0.0143484	2.22945	AT5G63130	octicosapeptide/Phox/Bem1pdomain-containingprotein
13518887	0.00151555	-2.70603	SHA1|NAC102	putativeE3ligaseSHA1|NACdomain-containingprotein102
13518947	0.00439371	5.35615	AAP4	aminoacidpermease4
13519160	0.00294158	3.26274	AGP1	arabinogalactanprotein1
13519279	0.00056941	-2.66682	AT5G64510	hypotheticalprotein
13519513	0.000160126	-4.87274	ASN2	asparaginesynthetase2
13520171	0.000987122	-2.83283	AT5G66520	pentatricopeptiderepeat-containingprotein
13520369	0.00143918	-2.37871	sks17	proteinSKU5similar17
13520906	0.00084107	2.78748	FER1	ferretin1
13521118	0.000679994	-3.10888	AT5G02020	hypotheticalprotein
13522272	0.00551601	3.76023	AT5G05300	hypotheticalprotein
13522648	0.00466383	3.12683	NHL3|AtPOT1b	NDR1/HIN1-Likeprotein3|protectionoftelomeresprotein1b
13522950	0.00902573	3.46146	ST2A	sulfotransferase2A
13523723	0.000140952	2.7587	ATAF2|AT5G08780	proteinATAF2|winged-helixDNA-bindingtranscriptionfactorfamilyprotein
13524528	0.000500724	2.27831	AT5G10770	aspartylproteasefamilyprotein
13525063	0.00211514	-3.90257	HSP17.6II	classIIheatshockprotein17.6
13525489	0.0152629	-2.38088	AT5G13140	pollenOlee1allergenandextensinfamilyprotein
13525508	0.000525055	2.06337	AT5G13190	GSH-inducedLITAFdomainprotein
13527005	0.0102646	2.14649	GLN1;4	glutaminesynthetase1;4
13527968	0.0163855	-2.24945	AT5G18600	monothiolglutaredoxin-S2
13527997	0.0167446	-2.17609	PCB2	3,8-divinylprotochlorophyllide
13528161	0.000951773	-2.01611	APL1	glucose-1-phosphateadenylyltransferaselargesubunit1
13528865	0.0125229	2.03359	SUS1	sucrosesynthase1
13529121	0.0141584	2.22474
13529123	0.000418605	-2.2868	YLMG2|AT5G21910	YGGTfamilyprotein|hypotheticalprotein
13529369	0.000506134	2.55619	NAC090	NACdomain-containingprotein
13530156	0.000275889	3.74642	SIGE	RNApolymerasesigmafactor5
13530385	0.0112187	3.76643	PRR5	pseudo-responseregulator5
13530444	0.00628323	2.2524	TIP	TCV-interactingprotein
13530775	0.00221358	-2.33629	AT5G25190	ethylene-responsivetranscriptionfactorERF003
13531193	0.0106367	2.15948	MSS1	sugartransportprotein13
13532859	0.0104776	-2.04564	RVE2	MYBfamilytranscriptionfactorCircadian1
13533076	0.00110498	3.5541	TCH2	calcium-bindingproteinCML24
13533245	0.0269073	-3.04188	AT5G38420	ribulosebisphosphatecarboxylasesmallchain2B
13533250	0.0262145	-2.28339	AT5G38430	ribulosebisphosphatecarboxylasesmallchain1B
13533873	0.00215608	2.02956
13533916	0.014309	2.22304
13534050	0.00565662	-2.75942	CLC-A	chloridechannelproteinCLC-a
13535073	0.00888866	-2.0056	NDH18	NAD(P)Hdehydrogenase18
13535480	0.000558562	-2.76093	AT5G44680	putative3-methyladenineglycosylaseI
13536149	0.00236499	2.50381	KAT1
13536419	0.045511	2.0005	AT5G47070	proteinkinasefamilyprotein
13536497	0.00319127	2.54811	ERF2	ethylene-responsivetranscriptionfactor2
13536579	0.004166	-2.15522	AT5G47540	putativeMO25-likeprotein
13537020	0.000282198	-7.88306	ROF2	peptidyl-prolylcis-transisomeraseFKBP65
13537507	0.000667391	3.08761	AAP6	aminoacidpermease6
13537539	0.0212764	-2.89849	FRO6	ferricreductionoxidase6
13538042	0.00586202	2.23417	AT5G50800	bidirectionalsugartransporterSWEET13
13538513	0.0098157	2.26012	CBF4	dehydration-responsiveelement-bindingprotein1D
13538822	0.00947012	-2.32967	AT5G52900	hypotheticalprotein
13539049	0.000718352	-2.04884	AT5G53490	thylakoidlumenalprotein-17.4
13540188	0.0126737	-2.4206	AT5G56850	hypotheticalprotein
13540561	0.00986385	4.51617	TCH4	xyloglucanendotransglucosylase/hydrolaseprotein22
13540849	0.00122261	-2.32791	AT5G58260	NADHdehydrogenase-likecomplexN
13540856	0.000406857	-2.60811	MES18|AT5G58300	methylesterase18|leucine-richrepeatproteinkinasefamilyprotein
13541204	0.000443884	3.56526	AT5G59050	hypotheticalprotein
13541410	0.0177031	2.4059	AT5G59550	ABA-anddrought-inducedRING-DUF1117protein
13541845	0.00724763	2.03858	RLK1	receptor-likeproteinkinase1
13542012	0.00374353	-2.05814	PDCB1	plasmodesmatacallose-bindingprotein1
13542224	0.00141249	6.87571	ERF104
13542854	0.00487912	-2.36112	NDPK2|AT5G63300	nucleosidediphosphatekinaseII|ribosomalproteinS21familyprotein
13543072	0.00365066	2.69413	NAC102	NACdomain-containingprotein102
13543189	0.00253077	-2.25918	PSAN	photosystemIreactioncentersubunitN
13543412	0.00578419	2.95026	AT5G64550|CPuORF22	loricrin-relatedprotein|conservedpeptideupstreamopenreadingframe22
13543726	0.0156166	2.089	AT5G65300	hypotheticalprotein
13543872	0.00561693	-2.94121	AT5G65660	hydroxyproline-richglycoproteinfamilyprotein
13544426	0.00437943	2.04219	AT5G66675	hypotheticalprotein
13544732	0.0423171	2.15391	ZF1	zinc-fingerprotein1
13544928	0.0371013	2.34245
13545049	0.0368413	2.35322
13545079	0.0789943	-2.0112	ycf1
13545132	0.00064244	2.05371
13545341	0.0369773	2.02363

## Sheet: PP
Supplementary file 1. Details of differentially expressed genes under prolonged pathogen stress.
Fold change ≥ 2, unpaired t-test p-value ≤ 0.05
Transcripts Cluster Id	t-test p-value	Fold change	gene symbol	gene description
13334389	0.00523346	2.48087	MPK11	mitogen-activatedproteinkinase11
13334554	0.0059534	-2.13756	SBTI1.1	subtilisin-likeserineproteaseSBT1.1
13334797	1.97984e-05	-12.7296	CER1	proteinECERIFERUM1
13335042	0.00723235	3.7577	BGLU11	betaglucosidase11
13335273	0.00336367	2.674	AT1G03290	hypotheticalprotein
13335316	0.0100852	2.52658	AT1G03370	C2calcium/lipid-bindingandGRAMdomaincontainingprotein
13335356	0.00138527	5.71121	AT1G03495	coumaroyl-CoA:anthocyanidin3-O-glucoside-6-O-coumaroyltransferase2
13335370	0.00184269	-2.52144	PSB27	photosystemIIPsb27protein
13335414	0.00063714	4.06793	AT1G03740	proteinkinasedomain-containingprotein
13335698	0.00146605	-2.14279	AXR3	auxin-responsiveproteinIAA17
13336138	0.0144231	2.14245	URH2	putativeuridinenucleosidase2
13336448	0.0267365	2.05524	MYB13	mybdomainprotein13
13336657	0.0023041	3.75266	AT1G06620	2-oxoglutarate-dependentdioxygenase-likeprotein
13336822	0.00399548	-2.39153	AT1G07010	shewenella-likeproteinphosphatase1
13336879	0.00037273	-2.77474	NDA1	alternativeNAD(P)Hdehydrogenase1
13336915	0.0018259	-2.03235	RPL4	50SribosomalproteinL4
13336955	0.000736197	-9.75558	AT1G07400	classIheatshockprotein
13337442	0.00190928	-2.3604	SIG2	RNApolymerasesigmasubunit2
13337731	0.00152133	4.3002	ERD6
13337819	0.000159261	2.47314	SRC2	hypotheticalprotein
13337901	3.77136e-05	-3.81129	AT1G09310	hypotheticalprotein
13337905	0.00146659	-2.58533	CRB	chloroplaststem-loopbindingprotein
13338103	0.0275879	-2.20458	AT1G09750	aspartylprotease-likeprotein
13338174	0.0123448	2.26924	LRRXI-23	leucine-richreceptor-likeproteinkinase
13338220	9.64226e-05	10.6089	BCAT-2	branched-chain-amino-acidaminotransferase2
13338612	0.00084277	-7.03248	FD1	ferredoxin1
13338624	0.00251022	2.3514	AT1G11050	proteinkinasesuperfamilyprotein
13338773	0.0161173	2.69137	AT1G11330	G-typelectinS-receptor-likeserine/threonine-proteinkinase
13338784	0.037489	-2.10307	AT1G11380	PLAC8familyprotein
13339019	0.010296	-2.2926	AT1G11860	aminomethyltransferase
13339111	0.00123347	-3.1797	AT1G12080	vacuolarcalcium-bindingprotein-likeprotein
13339153	0.0147386	2.25433	AT1G12200	putativeflavinmonooxygenase.
13339163	0.00590986	2.74245	RFL1
13339171	0.0136537	-2.76032	AT1G12230	transaldolase-likeprotein
13339187	0.0012651	-2.19243	ATBETAFRUCT4	acidbeta-fructofuranosidase4
13339247	0.00285665	2.09306	KEU
13339481	0.00370604	5.31223	NRT2.5	nitratetransporter2.5
13339546	0.0030435	3.24259	CYP71B7	cytochromeP45071B7
13339925	0.0067662	-4.2178	PQL2	photosyntheticNDHsubcomplexL2
13340024	0.0238906	-2.31608	AT1G14345	NAD(P)-linkedoxidoreductase-likeprotein
13340042	0.00350321	3.78402	APK2A	proteinkinase2A
13340261	0.00189002	31.3029	AT1G15125	S-adenosyl-L-methionine-dependentmethyltransferase
13340626	0.00291682	-3.57784	NDF1	NAD(P)Hdehydrogenasesubunit48
13340676	0.00674719	-2.23077	AT1G16080	hypotheticalprotein
13340684	0.00118527	6.15199	WAKL7	wallassociatedkinase-like7
13340931	0.00462957	2.11904	AT1G16670	kinasedomain-containingprotein
13341008	0.000823056	-3.01484	HCF173	highchlorophyllfluorescencephenotype173protein
13341178	0.00603338	-3.78169	SPS2	solanesyldiphosphatesynthase2
13341191	0.00167567	-2.73383	AT1G17100	SOULheme-bindingprotein
13341382	0.00729725	2.43404	AT1G17430	alpha/beta-hydrolasedomain-containingprotein
13341424	0.00894369	3.50558	AT1G17500	ATPaseE1-E2typefamilyprotein/haloaciddehalogenase-likehydrolasefamilyprotein
13341525	0.00253686	6.65644	AT1G17745|AT1G17744	D-3-phosphoglyceratedehydrogenase|hypotheticalprotein
13341596	2.08741e-05	4.97881	AT1G17990|AT1G18020	putative12-oxophytodienoatereductase-likeprotein2|putative12-oxophytodienoatereductase-likeprotein2B
13341683	0.00727497	3.7068	NUDT4	nudixhydrolase4
13341812	0.00175957	12.0715	MYB51	mybdomainprotein51
13341850	0.00780387	-2.52085	AT1G18620	hypotheticalprotein
13341929	0.00466057	-2.23203	MYB47	mybdomainprotein47
13341989	0.00362416	3.00453	WRKY61	putativeWRKYtranscriptionfactor61
13342060	0.00805577	5.51363	AT1G19020	hypotheticalprotein
13342153	0.000653245	-9.97433	LHCA6	PSItypeIIchlorophylla/b-bindingprotein(Lhca2*1)
13342166	0.00198409	5.01101	JAZ1	proteinTIFY10A
13342228	0.00884472	-3.43614	BES1	proteinbrassinazole-resistant2
13342364	0.00473069	3.18137	PUP14	purinepermease14
13342418	0.00728019	2.30568	AT1G19960	hypotheticalprotein
13342577	0.00851594	2.01741	AT1G20310	hypotheticalprotein
13342732	0.00160256	2.15349	SAUL1	senescence-associatedE3ubiquitinligase1
13342754	0.00608523	2.40588	AT1G20823	RING-H2fingerproteinATL80
13342826	0.000360636	2.75614	AT1G21000	PLATZtranscriptionfactorfamilyprotein
13342906	0.000966269	9.2444	WAK3	wall-associatedreceptorkinase3
13342913	0.0018419	3.91587	WAK1	wall-associatedreceptorkinase1
13342919	0.00239586	4.67395	WAK2	wall-associatedreceptorkinase2
13343629	0.00767647	2.01207	AT1G22930	T-complexprotein11
13343889	0.00166387	4.35742	AT1G23710	hypotheticalprotein
13344045	0.0108399	4.47631	AT1G24145	hypotheticalprotein
13344049	0.00182048	3.77666	AT1G24147	hypotheticalprotein
13344054	0.00819123	2.521	AT1G24148	hypotheticalprotein
13344061	0.00824718	2.33968	FH4	formin-likeprotein4
13344431	0.00876664	3.65415	AT1G25275	hypotheticalprotein
13344694	0.00361143	-6.06286	BGLU40	betaglucosidase40
13344881	0.00511471	-2.1586	AT1G26920	hypotheticalprotein
13344895	0.00340969	-4.75624	KDR	basichelix-loop-helixproteinKIDARI
13344936	0.000191787	6.54205	AT1G27020	hypotheticalprotein
13344946	0.00361956	-4.7261	AT1G27030	hypotheticalprotein
13345373	0.00206225	-9.12938	LTPG1	glycosylphosphatidylinositol-anchoredlipidproteintransfer1
13345384	0.00442893	2.06084	DPL1	Sphingosine-1-phosphatelyase
13345574	0.00170483	2.15047	NSL1|AT1G28390	MAC/Perforindomain-containingprotein|serine/threonine-proteinkinase-likeprotein
13345792	0.000290597	2.66902	AT1G29290	hypotheticalprotein
13345941	0.00567166	-4.31656	AT1G29660	GDSLesterase/lipase
13345949	0.00054114	-5.61394	AT1G29670|AT1G29680	GDSLesterase/lipase|hypotheticalprotein
13346044	0.0332598	-3.30885	CAB1	chlorophylla-bbindingprotein1
13346153	0.0104966	2.07186	CIPK23	CBL-interactingserine/threonine-proteinkinase23
13346202	0.000843649	-3.76142	PSAK	photosystemIreactioncentersubunitpsaK
13346261	0.00140248	2.76725	MRP12	ABCtransporterCfamilymember11
13346348	0.0142734	-2.3213	AAE14	2-succinylbenzoate--CoAligase
13346383	0.0106422	2.10889	MUR4	UDP-arabinose4-epimerase
13346623	0.0459485	-2.30719
13347098	0.0173932	-2.08413	PKp3	plastidialpyruvatekinase3
13347176	0.0160895	2.15762	AT1G32700	PLATZtranscriptionfactordomain-containingprotein
13347490	0.0145371	2.00449	ADR1
13347701	0.0215457	2.07127	NAC016	NACdomaincontainingprotein16
13347861	0.0152134	2.44655	AT1G34420	leucine-richrepeattransmembraneproteinkinase-likeprotein
13347981	0.000399967	2.37681	AT1G35190	2-oxoglutarate(2OG)andFe(II)-dependentoxygenasesuperfamilyprotein
13348179	0.00236349	2.96863	AT1G35710	putativeleucine-richrepeatreceptor-likeproteinkinase
13348538	0.00618074	-2.01766	GAPB	glyceraldehyde-3-phosphatedehydrogenaseB
13348641	0.0177472	-2.01367	AT1G43670	fructose-1,6-bisphosphatase
13348790	0.00127991	-2.66473	NPQ4	photosystemIIsubunitS
13349003	0.000617891	6.49049	AT1G45191	beta-glucosidase1
13349397	0.000743259	7.69498	RLP7	receptorlikeprotein7
13349487	0.0212756	2.08282	AT1G48210	serine/threonineproteinkinase
13349529	0.00223248	-2.36126	AT1G48300|CHR18	hypotheticalprotein|chromatinremodelingfactor18
13349747	0.00410072	-2.03039	AT1G48840	hypotheticalprotein
13349820	0.0315915	-2.06121	AT1G49010	myb/SANT-likeDNA-bindingdomain-containingprotein
13349840	0.00795285	2.51672	AT1G49050	aspartylprotease
13349969	0.00115434	-2.46885	AT1G49380	cytochromecbiogenesisproteinCCS1
13349991	0.00732294	-2.09203	LACS2	long-chainacyl-CoAsynthetase2
13350511	0.00640685	-4.59727	AT1G50732	hypotheticalprotein
13350516	0.0186765	2.73746	AT1G50740	transmembraneprotein14C
13350645	0.0127732	-2.01331	AT1G51090	hypotheticalprotein
13350654	0.0105338	-2.31514	AT1G51110	putativeplastid-lipid-associatedprotein12
13350702	0.00354153	2.40788	AT1G51270	vesicle-associatedprotein1-4
13350934	0.0109132	2.95955	MKK4	mitogen-activatedproteinkinasekinase4
13351005	0.00047798	2.55084	IAR3	IAA-aminoacidhydrolaseILR1-like4
13351091	0.0032904	-2.49419	AT1G52190	putativepeptidetransporter
13351098	0.000824055	-3.62183	PSAH2	photosystemIreactioncentersubunitH-2
13351195	0.00722291	-2.05227	BGLU18	betaglucosidase18
13351593	0.00285645	-2.10454	TTL1
13351666	0.000860925	2.71808	AT1G53440	putativeLRRreceptor-likeserine/threonine-proteinkinase
13351757	0.0142251	-2.14019	MSRB1	peptidemethioninesulfoxidereductaseB1
13351810	0.0249299	-2.15771	AT1G53800	hypotheticalprotein
13352067	0.00669036	-2.0486	AT1G54350	ABCtransporterfamilyprotein
13352172	0.00808534	2.33515	AT1G54575	hypotheticalprotein
13352238	0.00820991	-2.11035	TLP18.3	thylakoidlumenprotein18.3
13352468	0.0253386	-2.42425	AT1G55260	Bifunctionalinhibitor/lipid-transferprotein/seedstorage2Salbuminsuperfamilyprotein
13352563	3.94421e-05	-2.30154	ZKT
13352803	0.00990814	2.04505	AT1G56150	SAUR-likeauxin-responsiveprotein
13352959	0.009402	2.2751	WRR4	TIR-NB-LRRdiseaseresistanceprotein
13352970	0.0124772	2.05453	AT1G56540	TIR-NBS-LRRclassdiseaseresistanceprotein
13352991	0.0269732	2.20253	GolS2	galactinolsynthase2
13353090	0.00202008	14.4366	AT1G57630	Toll-Interleukin-Resistancedomain-containingprotein
13353092	0.00136951	4.56585	AT1G57650	ATPbindingprotein
13353212	0.0104582	2.2617	AT1G58225	hypotheticalprotein
13353460	0.00878638	2.74106	ZCF37
13353633	0.00367059	4.81647	PEN3	ABCtransporterGfamilymember36
13354098	0.010188	-2.02554	LHCA3	PSItypeIIIchlorophylla/b-bindingprotein
13354117	0.00280573	2.23938	AT1G61610	putativeG-typelectinS-receptor-likeserine/threonine-proteinkinase
13354356	0.00143519	-2.33544	ACO2	1-aminocyclopropane-1-carboxylateoxidase2
13354379	0.00236894	-3.14223	AT1G62480	vacuolarcalcium-bindingprotein-likeprotein
13354944	0.00334217	2.03557	AT1G64065	lateembryogenesisabundanthydroxyproline-richglycoprotein
13355044	0.00142962	5.17341	AT1G64360	hypotheticalprotein
13355059	0.00140509	-2.43716	GH9C2	glycosylhydrolase9C2
13355217	0.00604906	-2.50216	AT1G64680	hypotheticalprotein
13355228	0.0146825	3.25859	AT1G64710	alcoholdehydrogenase-like4
13355274	0.00198132	-2.94241	SIGA	RNApolymerasesigmasubunit1
13355329	0.0153234	-2.27869	AT1G65010	hypotheticalprotein
13355605	0.00505434	2.0815	AT1G65820	putativeglutathioneS-transferase
13355960	0.0155113	2.4296	AT1G66880	serine/threonineproteinkinase
13356158	0.0164871	2.0967	AT1G67470	inactiveserine/threonine-proteinkinase
13356293	0.000372953	-3.09838	AT1G67750	putativepectatelyase5
13356323	0.00491338	2.71639	SUFE2	sulfurE2
13356344	0.00496898	3.76661	AT1G67850	hypotheticalprotein
13356390	0.000894067	2.24069	AT1G67920	hypotheticalprotein
13356429	0.00340884	-2.61307	HPR	hydroxypyruvatereductase
13357006	0.000337152	3.68028	NAP	NACtranscriptionfactorproteinfamily
13357031	0.0100225	2.06014	AT1G69520	methyltransferase-likeprotein
13357060	0.0430437	-2.19523	EXPA1	expansinA1
13357481	0.000140289	-3.08622	TAP1	ABCtransporterBfamilymember26
13357589	0.00484986	-2.3324	CRR23	inorganiccarbontransportprotein-relatedprotein
13357617	0.00514878	-2.52225	AT1G70820	phosphoglucomutase-likeprotein
13357654	0.00514022	-2.35578	PIN3	auxineffluxcarriercomponent3
13357877	9.47022e-05	-2.04442	AT1G71500	Rieske(2Fe-2S)domain-containingprotein
13357914	0.00106701	-2.46603	AT1G71695	peroxidase12
13358147	0.016408	-2.31692	AT1G72030	Acyl-CoAN-acyltransferases-likeprotein
13358250	0.0415685	2.00351	AT1G72240	hypotheticalprotein
13358339	0.00263077	7.60273	AT1G72520	lipoxygenase4
13358384	0.000709081	-2.27173	AT1G72645	hypotheticalprotein
13358418	0.0106648	3.19917	AT1G72700	putativephospholipid-transportingATPase5
13358490	6.79353e-05	7.19629	AT1G72900	Toll-Interleukin-Resistancedomain-containingprotein
13358494	0.00362227	5.75639	AT1G72910	Toll-Interleukin-Resistancedomain-containingprotein
13358498	0.000653341	9.71391	AT1G72920	Toll-Interleukin-Resistancedomain-containingprotein
13358502	0.0064667	2.34218	TIR	toll/interleukin-1receptor-likeprotein
13358721	0.00425683	-3.64249	AT1G73480	alpha/beta-Hydrolasessuperfamilyprotein
13358927	0.028869	-2.15543	AT1G73920	alpha/beta-hydrolasedomain-containingprotein
13359039	0.0322641	-2.07508	AT1G74160	hypotheticalprotein
13359104	0.0037995	3.57515	AT1G74360	putativeLRRreceptor-likeserine/threonine-proteinkinase
13359129	0.000513478	2.44469	AT1G74450	hypotheticalprotein
13359139	0.00367119	-4.88795	AT1G74470	geranylgeranyldiphosphatereductase
13359181	0.00406469	-4.19345	AT1G74670	gibberellin-regulatedprotein6
13359203	0.00349022	3.24309	EDS16	Isochorismatesynthase1
13359225	0.00629626	-2.29534	AT1G74730	hypotheticalprotein
13359288	0.0287032	2.0126	LPAT4	lysophosphatidylacyltransferase4
13359300	0.00091991	6.89175	PR5	pathogenesis-relatedprotein5
13359327	0.0482138	2.01087	AT1G75170	Sec14p-likephosphatidylinositoltransferfamilyprotein
13359591	0.00631118	-2.77131	AT1G75900	GDSLesterase/lipaseEXL3
13359794	0.00717448	-2.10911	AT1G76450	photosystemIIreactioncenterPsbPfamilyprotein
13359807	0.00124182	-2.16387	HMG1	hydroxymethylglutarylCoAreductase1
13359816	0.00383323	2.05413	AT1G76520	auxineffluxcarrierfamilyprotein
13359844	0.0137604	-2.14278	AT1G76570	chlorophyllA-Bbindingfamilyprotein
13360077	0.00172427	6.61749	ADH1	alcoholdehydrogenase1
13360235	0.00640705	-2.57289	TAPX	L-ascorbateperoxidase
13360411	0.0122214	3.32831	AT1G77920	transcriptionfactorTGA7
13360589	0.010112	-2.25329	AT1G78230	Outerarmdyneinlightchain1protein
13360638	0.0219834	3.32709	AT1G78410	VQmotif-containingprotein
13361019	0.0031487	-2.02418	ECT8	hypotheticalprotein
13361730	0.000880082	14.3235	WRKY40	putativeWRKYtranscriptionfactor40
13361869	0.000839884	-2.26871	KCS1	3-ketoacyl-CoAsynthase1
13361944	0.0437291	2.4647	CNGC10	cyclicnucleotidegatedchannel10
13362007	0.00321479	-3.34586	GPAT4	glycerol-3-phosphatesn-2-acyltransferase
13362014	0.0236926	-2.9811	PIP1C	aquaporinPIP1-3
13362067	0.0254602	2.00976	PUB54	U-boxdomain-containingprotein54
13362367	0.00374913	2.05129	AT1G02460	pectinlyase-likesuperfamilyprotein
13362376	0.00382887	2.7012	AT1G02470	SRPBCCligand-bindingdomain-containingprotein
13362548	0.0100028	3.48851	GSTF7	glutathioneS-transferase7/11
13362553	0.00110199	5.69292	GSTF6	glutathioneS-transferase6
13362663	0.00533975	2.39522	AT1G03080	kinaseinteracting(KIP1-like)protein
13362679	0.00614303	-2.18742	PSAD-2	photosystemIreactioncentersubunitD-2
13362969	0.010747	10.2589	AT1G03940	coumaroyl-CoA:anthocyanidin3-O-glucoside-6-O-coumaroyltransferase1
13363024	0.00877082	-2.11971	AT1G04040|AT1G04030	HADsuperfamily,subfamilyIIIBacidphosphatase|hypotheticalprotein
13363093	0.000843929	-2.70809	KCS2	3-ketoacyl-CoAsynthase2
13363114	0.00723213	2.60339	AT1G04280	P-loopcontainingnucleosidetriphosphatehydrolasessuperfamilyprotein
13363537	4.12384e-05	4.9727	EFE	1-aminocyclopropane-1-carboxylateoxidase
13363660	0.00850114	-2.05713	emb2394	50SribosomalproteinL6
13363863	0.0122141	3.29887	CALS1	callosesynthase1
13363892	0.0017613	2.68862	AT1G05575	hypotheticalprotein
13364199	0.00368781	-2.56862	FTSH8
13364476	0.00376216	3.23858	EXO70B2	exocystsubunitexo70familyproteinB2
13364513	0.00147087	2.80077	LSH6	hypotheticalprotein
13364551	0.00427399	6.61392	AT1G07135	glycine-richprotein
13364633	0.00178306	-3.26634	AT1G07350	serine/argininerich-likeproteinSR45a
13364706	0.00506773	2.59698	AT1G07520	GRASfamilytranscriptionfactor
13364767	0.0027824	3.21368	ATOBGM	GTP-bindingproteinObg/CgtA
13364981	0.00742987	3.21902	AT1G08050	C3HC4-typeRINGfinger-containingprotein
13365188	0.0072404	-3.39248	PSAO	photosystemIsubunitO
13365199	0.00706627	2.25043	CRT3	calreticulin-3
13365554	0.0190384	2.03705	CRT1b	calreticulin1b
13365920	0.00119396	3.30546	AT1G09932	phosphoglyceratemutasefamilyprotein
13365982	0.000552436	2.20397	AT1G10040	alpha/beta-hydrolasessuperfamilyprotein
13366039	0.0298277	-2.17742	PP2-A10	phloemprotein2-A10
13366119	0.0164185	-2.11285	GSTU18	glutathioneS-transferaseTAU18
13366124	0.000347671	-7.47448	ERD9	glutathioneS-transferaseU17
13366300	0.0312349	-2.15509
13366306	0.00426048	-2.17342	AT1G10740	alpha/beta-Hydrolasessuperfamilyprotein
13366609	0.00903946	2.3146	AT1G11210	hypotheticalprotein
13366652	0.000102201	2.18082	MLO2	MLO-likeprotein2
13366678	0.00740107	3.10522	SD1-13	calmodulin-bindingreceptor-likeporteinkinase
13366782	0.0163992	-2.71505
13366961	0.00081654	-2.59045	ELP	extensin-likeprotein
13367073	0.00335545	-2.6359	AT1G12500	Nucleotide-sugartransporterfamilyprotein
13367225	0.0113581	-2.71708	GAPA-2	glyceraldehyde-3-phosphatedehydrogenase(NADP+)(phosphorylating)
13367367	0.00569228	4.22057	ACA.l	autoinhibitedCa2+/ATPaseII
13367421	0.00169103	2.89866	AT1G13340|AHP2	RegulatorofVps4activityintheMVBpathwayprotein|homologous-pairingprotein2-likeprotein
13367490	0.00129708	2.21582	AT1G13470	hypotheticalprotein
13367515	0.000606972	2.07328	AT1G13520	hypotheticalprotein
13367635	0.00723555	3.22266	AT1G13830	carbohydrate-bindingX8domain-containingprotein
13367729	0.00751208	2.11781	AT1G14170	RNA-bindingKHdomain-containingprotein
13368108	0.0415463	-2.0865	MAP70-4	microtubule-associatedprotein70-4
13368145	0.000109056	4.01382	PCR1	cadmiumresistanceprotein1
13368348	0.000896551	-2.54763	AT1G15290	tetratricopeptiderepeat-containingprotein
13368466	0.000338203	8.06344	PDR12	ABCtransporterGfamilymember40
13368572	0.00581594	2.05554	AT1G15790	hypotheticalprotein
13368591	0.0109228	-3.71981	LHCB6|AT1G15810	lightharvestingcomplexphotosystemIIsubunit6|S15/NS1,RNA-bindingprotein
13368864	0.000253156	-2.53635	UP6|HCF173	hypotheticalprotein|highchlorophyllfluorescencephenotype173protein
13368936	0.00465826	-2.53429	AT1G16850	hypotheticalprotein
13369126	0.0250769	2.24602	JAZ5	proteinTIFY11A
13369240	0.0107552	2.15677	AT1G17600	TIR-NBS-LRRclassdiseaseresistanceprotein
13369332	1.70014e-05	4.14879	AT1G17744|AT1G17745	hypotheticalprotein|D-3-phosphoglyceratedehydrogenase
13369398	0.00580159	-3.09897	EGY3|AT1G17860	ethylene-dependentgravitropism-deficientandyellow-green-like3protein|kunitztypetrypsinandproteaseinhibitordomain-containingprotein
13369443	5.59715e-05	-2.81045	AT1G17940	EndosomaltargetingBRO1-likedomain-containingprotein
13369489	0.00440993	2.37033	AT1G17990|AT1G18020	putative12-oxophytodienoatereductase-likeprotein2|putative12-oxophytodienoatereductase-likeprotein2B
13369517	4.80854e-05	-3.8439	AT1G18060	hypotheticalprotein
13369668	0.000333559	-4.26566	EPR1	early-phytochrome-responsive1
13369724	0.00703839	2.1973	AT1G18390	probableserine/threonine-proteinkinase
13369973	0.000101652	2.55993	FMO1	flavin-dependentmonooxygenase1
13370041	0.000721186	-5.57964	AT1G19450	sugartransporterERD6-like4
13370081	0.00852727	-4.23038	PDF1.4	defensin-likeprotein19
13370169	0.0115647	-2.23757	AT1G19720	pentatricopeptiderepeat-containingprotein
13370343	0.00407398	-2.97869	EXPA11	expansin-A11
13370449	0.00505165	-2.03632	ERD10
13370474	0.00785361	3.19316	OPCL1	OPC-8:0CoAligase1
13370749	0.0159446	2.77232	AT1G21100	indoleglucosinolateo-methyltransferase1
13370814	0.00425301	5.77341	AT1G21326	VQmotif-containingprotein
13370848	0.056117	-2.07381
13370886	0.00174571	-3.19961	AT1G21500	hypotheticalprotein
13370895	0.00637997	2.12436	AT1G21520	hypotheticalprotein
13371009	0.0551147	-2.07123
13371168	0.000295534	2.49622	AT1G22180	Sec14p-likephosphatidylinositoltransferfamilyprotein
13371404	0.00384954	-4.07706	AT1G22850	SNAREassociatedGolgifamilyprotein
13371658	0.00197472	-2.62429	CAF2	CRS2-associatedfactor2
13371792	0.00279288	-5.53824	AT1G23740	alkenal/oneoxidoreductase
13371819	0.00116571	3.24182	AT1G23830	hypotheticalprotein
13371823	0.0180846	2.07479	AT1G23840	hypotheticalprotein
13371826	0.00615514	2.07582	AT1G23850	hypotheticalprotein
13371949	0.00132452	2.73893	AT1G24140	putativemetalloproteinase
13372181	0.00273807	3.96093	AT1G24807|AT1G24909|AT1G25083|AT1G25155|ASB1|AT5G57890	putativeanthranilatesynthasebetasubunit|Glutamineamidotransferasetype1familyprotein|anthranilatesynthasebetasubunit1|glutamineamidotransferasetype1familyprotein
13372194	0.00132246	4.04263	AT1G24909|AT1G25155|AT1G25083|AT1G24807|ASB1|AT5G57890	putativeanthranilatesynthasebetasubunit|Glutamineamidotransferasetype1familyprotein|anthranilatesynthasebetasubunit1|glutamineamidotransferasetype1familyprotein
13372206	0.000913788	4.17338	AT1G24909|AT1G25083|AT1G25155|AT1G24807|ASB1|AT5G57890	putativeanthranilatesynthasebetasubunit|Glutamineamidotransferasetype1familyprotein|anthranilatesynthasebetasubunit1|glutamineamidotransferasetype1familyprotein
13372220	0.00138307	4.04686	AT1G24909|AT1G25155|AT1G25083|AT1G24807|ASB1|AT5G57890	putativeanthranilatesynthasebetasubunit|Glutamineamidotransferasetype1familyprotein|anthranilatesynthasebetasubunit1|glutamineamidotransferasetype1familyprotein
13372319	0.00386149	2.39914	AT1G25390	proteinkinase-likeprotein
13372326	0.00397504	4.47994	AT1G25400	hypotheticalprotein
13372331	0.00163438	-2.35268	AT1G25440	zincfingerproteinCONSTANS-LIKE16
13372348	0.0180169	2.15104	AT1G25500	plasma-membranecholinetransporter-likeprotein
13372407	0.00825324	2.01848	SOG1	suppressorofgammaresponse1
13372532	0.00747561	2.59617	AT1G26200	TRAM,LAG1andCLN8(TLC)lipid-sensingdomaincontainingprotein
13372549	0.00163105	-2.99991	AT1G26230	chaperonin60subunitbeta4
13372628	0.00141193	2.09795	AT1G26390	FAD-bindingBerberinefamilyprotein
13372825	0.00677078	2.72004	AT1G27100	Actincross-linkingprotein
13373034	0.000541606	28.4171	STZ
13373038	0.00818851	3.75726	ACA1	autoinhibitedCa2+-ATPase1
13373113	0.0110587	-2.27352	PGP13	ABCtransporterBfamilymember13
13373203	0.00108574	4.7598	AT1G28190	hypotheticalprotein
13373301	0.00468871	2.92794	ERF11	ethylene-responsivetranscriptionfactor11
13373342	0.0184377	2.33967	GRX480
13373448	0.020303	2.28114	AT1G28660	GDSLesterase/lipase
13373592	0.00562663	2.12317	AT1G29240	hypotheticalprotein
13373742	0.0115937	2.9768	CAD1	MAC/Perforindomain-containingprotein
13373761	0.00396354	3.05595	AT1G29720	Leucine-richrepeattransmembraneproteinkinase
13373902	0.0245068	-2.45801	CAB3|CAB2	chlorophyllA/Bbindingprotein3|chlorophyllA/B-bindingprotein2
13373976	0.0024922	-3.02486	AT1G30070	SGSdomain-containingprotein
13374076	0.00998818	2.67609	AT1G30370	DAD1-likeacylhydrolase
13374229	0.00108448	3.53352	AT1G30755	hypotheticalprotein
13374442	0.00137415	-2.39097	PSAF|AT2G47890	photosystemIsubunitF|zincfingerproteinCONSTANS-LIKE13
13374544	0.016994	2.31945	AT1G31540	TIR-NBS-LRRclassdiseaseresistanceprotein
13374726	0.00105089	-3.08374	AT1G32080	plastidalglycolate/glyceratetranslocator1
13374872	0.00843598	-2.48287	AT1G32470	probableglycinecleavagesystemHprotein2
13374919	0.0174634	-2.02109	AT1G32550	ferredoxinC2
13374940	0.00342467	2.21885	MYC2
13374946	0.00950799	2.52914	AT1G32690	hypotheticalprotein
13375015	0.00016481	-2.50523	AT1G32900	granule-boundstarchsynthase
13375059	0.014219	2.1565	AT1G33030|AT1G33020	O-methyltransferase-likeprotein|F-boxandassociatedinteractiondomain-containingprotein
13375267	0.0012703	2.48785	CYP76C6	cytochromeP450,family76,subfamilyC,polypeptide6
13375369	0.000689052	2.726	AT1G34060	tryptophanaminotransferase-relatedprotein4
13375603	0.00353318	4.71756	AT1G35210	hypotheticalprotein
13375655	0.000148406	3.9567	AT1G35350	phosphatetransporterPHO1-8
13375713	0.00728445	2.16507	CINV1
13375862	0.0111813	2.20134	AT1G36622	hypotheticalprotein
13375973	0.000431368	-4.08848	SKS6	SKU5similar6
13376040	0.00321637	3.6459	BZIP60	bZIPtranscriptionfactor60
13376190	0.00253596	4.03349	AT1G43910	P-loopcontainingnucleosidetriphosphatehydrolasessuperfamilyprotein
13376206	0.00390879	-2.61385	AT1G44000	hypotheticalprotein
13376257	0.00483175	2.18655	AT1G44130	aspartylproteasefamilyprotein
13376300	0.00308413	-2.86985	CH1	chlorophyllideaoxygenase
13376356	0.00529504	4.20328	AT1G44800	bidirectionalaminoacidtransporterSIAR1
13376382	0.0417307	-2.09331	AT1G45010	TRAM,LAG1andCLN8(TLC)lipid-sensingdomaincontainingprotein
13376396	0.0027417	2.48304	TRX5	thioredoxinH5
13376752	0.000957549	-2.58772	mtLPD1	dihydrolipoyldehydrogenase1
13377342	0.00154751	-4.89152	AT1G49130	zincfingerproteinCONSTANS-LIKE8
13377431	0.00492489	-4.55674	AT1G49500	hypotheticalprotein
13377662	0.00269449	-2.63266	AT1G50020|TUA2|TUA4	hypotheticalprotein|tubulinalpha-2chain|tubulinalpha-4chain
13377812	0.00124032	-2.81776	FTSH1
13377832	0.0222709	-2.34484	AT1G50280|AT1G50270	phototropic-responsiveNPH3-likeprotein|pentatricopeptiderepeat-containingprotein
13377943	0.0220305	2.15955	AT1G50570	calcium-dependentlipid-bindingdomain-containingprotein
13378097	0.00696923	-2.27361	AT1G51140	transcriptionfactorbHLH122
13378165	0.0048768	-2.95348	AT1G51400|NFU5	photosystemII5kDprotein|NFUdomainprotein5
13378194	0.0162024	-2.27938	CER5	ABCtransporterGfamilymember12
13378380	0.00381345	2.29614	AT1G51860	putativeLRRreceptor-likeserine/threonine-proteinkinase
13378412	0.0129238	2.70896	AT1G51890	probableLRRreceptor-likeproteinkinase
13378483	0.00617231	-2.33999	AT1G52000	jacalin-likelectindomain-containingprotein
13378592	0.00648074	2.99717	AT1G52200	PLAC8familyprotein
13378599	0.00630981	-2.04187	AT1G52220	hypotheticalprotein
13378632	0.0171791	2.41898	AT1G52290	proline-richreceptor-likeproteinkinasePERK15
13378657	0.00562301	-2.48879	AT1G52342	hypotheticalprotein
13379332	0.00042732	-2.84881	AT1G54050	CIIIheatshockprotein17.4
13379771	0.00143382	-3.17117	AGP21	arabinogalactanprotein21
13379835	0.000683057	6.02404	AT1G55450	S-adenosyl-L-methionine-dependentmethyltransferasessuperfamilyprotein
13379948	0.00094416	-3.88767	PSAG	photosystemIsubunitG
13380044	0.000663505	3.70001	AT1G55760	BTB/POZdomain-containingprotein
13380231	0.00437933	9.3715	AT1G56120	Leucine-richrepeattransmembraneproteinkinase
13380368	0.00272594	-2.13754	AT1G56300	chaperoneDnaJ-domaincontainingprotein
13380388	0.0199879	2.76141	CRT1a	calreticulin-1
13380460	0.000117532	-3.73652	SVB	proteinSMALLERWITHVARIABLEBRANCHES
13380490	0.0227021	2.0754	PAP1	transcriptionfactorMYB75
13380899	0.00237452	-2.92318	HEMA1	glutamyl-tRNAreductase1
13381114	0.0209175	6.26479	AT1G59865	hypotheticalprotein
13381138	0.00427829	2.37088	AT1G59950	putativealdo/ketoreductase
13381161	0.00020049	-2.21491	AT1G60000	RNArecognitionmotif-containingprotein
13381287	0.0302132	-2.89633	BGLU6	betaglucosidase6
13381380	0.00059741	-2.78162	ECHID	1,4-Dihydroxy-2-naphthoyl-CoAsynthase
13381404	0.00593328	-2.0797	AT1G60590	pectinlyase-likeprotein
13381493	0.00822066	2.29714	AT1G60730	probablealdo-ketoreductase5
13381535	0.00113913	-2.01401	NIK3	NSP-interactingkinase3
13381828	0.0152089	2.2013	AT1G61260	hypotheticalprotein
13381981	0.00824443	2.64176	MLO6	MLO-likeprotein6
13382114	0.00135642	2.33165	AT1G61890	MATEeffluxfamilyprotein
13382202	0.000209216	-3.7563	APR2|AT1G62170	5'-adenylylsulfatereductase2|putativenon-inhibitoryserpin-Z5
13382260	0.000282552	3.70403	WRKY6	WRKYtranscriptionfactor6
13382362	0.0138203	-2.69405	AT1G62510	bifunctionalinhibitor/lipid-transferprotein/seedstorage2Salbumin-likeprotein
13382415	0.00235419	-2.88958	SCO1|AT1G62740	elongationfactorEF-G/SCO1|carboxylateclamp-tetratricopeptiderepeatprotein
13382828	0.0259988	2.31006	AT1G63720	hypotheticalprotein
13382938	0.00480465	2.51672	AT1G63860	TIR-NBS-LRRclassdiseaseresistanceprotein
13383079	0.0272512	-2.91285	AT1G64380	ethylene-responsivetranscriptionfactorERF061
13383143	0.00284155	3.68496	AT1G64610	WD40domain-containingprotein
13383656	0.00665303	2.01718	AT1G65690	lateembryogenesisabundant(LEA)hydroxyproline-richglycoprotein
13384098	0.00670707	-2.4948	AT1G66840	plastidmovementimpaired2protein
13384147	0.0137526	2.25168	SVL2	putativeglycerophosphoryldiesterphosphodiesterase3
13384169	0.00354259	2.31434	AT1G67000	probablereceptor-likeproteinkinase
13384565	0.017706	2.09471	REV3	DNApolymerasezetasubunit
13384678	0.000521584	-2.17721	PSBY	photosystemIIcorecomplexproteinpsbY
13384699	0.00463316	2.7815	AT1G67800	Copine(Calcium-dependentphospholipid-bindingprotein)familyprotein
13384725	0.0175926	3.12602	AT1G67860	hypotheticalprotein
13384729	0.00163643	3.43333	AT1G67865	hypotheticalprotein
13384946	0.00999503	-3.72391	AT1G68520	zincfingerproteinCONSTANS-LIKE6
13384970	0.0224692	-3.27152	XYL1	bifunctionalalpha-l-arabinofuranosidase/beta-d-xylosidase
13385096	0.00180218	-2.36645	STN7	serine/threonine-proteinkinaseSNT7
13385308	0.00177027	2.04051	WRKY57	putativeWRKYtranscriptionfactor57
13385542	0.0086581	2.0707	GSTU11	glutathioneS-transferaseTAU11
13385642	0.00530931	-2.00047	AT1G70280	NHLdomain-containingprotein
13385701	0.0142463	-2.11749	PG2	polygalacturonase2
13385723	0.0431426	-2.0173	BCA4	betacarbonicanhydrase4
13385909	0.00101388	-5.05009	AT1G71000	chaperoneDnaJ-domaincontainingprotein
13385972	0.0307999	2.29617	SAG18|AT1G71180	senescenceassociatedprotein18|putative3-hydroxyisobutyratedehydrogenase-like3
13386129	0.00974664	-2.03311	AT1G71710	DNAseI-likesuperfamilyprotein
13386305	0.000804379	2.14026	ERO1	endoplasmicoxidoreductin-1
13386385	0.00243996	-2.95018	AT1G72430	SAUR-likeauxin-responsiveproteinfamily
13386494	0.00303201	-2.41172	GER1|AT1G72600	germin-likeproteinsubfamily3member1|hydroxyproline-richglycoproteinfamilyprotein
13386519	0.00172292	2.73656	CAD1	cinnamyl-alcoholdehydrogenase
13386563	0.00785135	2.80518	NF-YA3	nucleartranscriptionfactorYsubunitA-3
13386667	0.000650931	-2.19796	AT1G73110	P-loopcontainingnucleosidetriphosphatehydrolasessuperfamilyprotein
13386702	0.00207141	-2.30442	AT1G73170	P-loopcontainingnucleosidetriphosphatehydrolasessuperfamilyprotein
13386830	0.00210927	3.26384	DR4	drought-repressed4protein
13386897	0.0128615	3.50841	MKK9	MAPkinasekinase9
13386911	0.00750314	3.47954	NUDT21	nudixhydrolase21
13387000	0.000507915	9.69764	AT1G73805	proteinSARDeficient1
13387161	0.00817507	-3.15285	AT1G74070	cyclophilin-likepeptidyl-prolylcis-transisomerasefamilyprotein
13387223	0.000491612	-8.13503	HSP101|AT1G74300	heatshockprotein101|alpha/beta-Hydrolasessuperfamilyprotein
13387269	0.000974022	3.55948	AT1G74440	hypotheticalprotein
13387347	0.00725289	2.40831	GSTU10	glutathioneS-transferaseTAU10
13387424	8.42452e-05	-2.07116	NDH-O	NAD(P)H:plastoquinonedehydrogenasecomplexsubunitO
13387549	0.0043201	-3.16665	JAC1	J-domainproteinrequiredforchloroplastaccumulationresponse1
13387787	0.00129774	-2.73863	AT1G75690	proteindisulfide-isomeraseLQY1
13387934	0.000202989	-2.58422	CDSP32
13387943	0.00148414	-2.86399	PETE1	plastocyanin1
13387946	0.00497478	-3.36924	AT1G76110	highmobilitygroupBprotein9
13387962	0.0162395	2.22891	ECH2	enoyl-CoAhydratase2
13388340	0.0115678	3.11928	AT1G76970	TargetofMybprotein1
13388370	0.052639	-2.05573
13388394	0.00628437	-3.26921	AT1G77090	Mog1/PsbP/DUF1795-likephotosystemIIreactioncenterPsbPfamilyprotein
13388623	0.0519462	-2.06117
13388708	0.0100671	3.0576	AT1G77660	histoneH3K4-specificmethyltransferaseSET7/9familyprotein
13388748	0.000630451	3.56429	NIA1	nitratereductase[NADH]
13388908	0.0336452	2.17722	UGT85A4	UDP-glucosyltransferase85A4
13388939	0.0123202	-2.0972	GSTU20	glutathioneS-transferaseTAU20
13388974	0.000948831	-3.93399	SPS1	solanesyldiphosphatesynthase1
13389046	0.0147219	-2.14848	MSL6	mechanosensitivechannelofsmallconductance-like6
13389270	5.87916e-05	-2.48505	AT1G78995	hypotheticalprotein
13389386	0.00994216	-2.12501	AT1G79160	hypotheticalprotein
13389720	0.00143869	7.70937	WAKL10	wall-associatedreceptorkinase-like10
13389944	0.00405453	2.15666	AT1G80130	tetratricopeptiderepeatdomain-containingprotein
13390167	0.035328	2.07729	AT1G80610	hypotheticalprotein
13390506	0.0322084	-2.25605	CRR3	chlororespiratoryreduction3
13390750	0.00685939	-3.98675	LCR69	defensin-likeprotein2
13391221	0.00506005	2.6873	UPS2	ureidepermease2
13391429	0.000469819	-2.05086	CR88	ChaperoneproteinhtpGfamilyprotein
13391467	0.00165012	-2.35381	AT2G04039	hypotheticalprotein
13391567	0.00589485	2.78265	AT2G04400	indole-3-glycerolphosphatesynthase
13391597	0.0163507	2.5854	NUDT6	nudixhydrolase6
13391639	0.000284276	-4.43724	AT2G04570	GDSLesterase/lipase
13391813	0.0012834	-4.48806	GRP3S	glycine-richprotein3shortisoform
13391991	0.000149077	-2.30647	MOD1	enoyl-[acyl-carrier-protein]reductase[NADH]
13392089	0.00300176	-4.82896	XTH4	xyloglucanendotransglucosylase/hydrolaseprotein4
13392372	0.00733596	2.2076
13392760	0.00707958	3.09511	SERK4	somaticembryogenesisreceptorkinase4
13392784	0.0097753	2.02894	ALD1	AGD2-likedefenseresponseprotein1
13392927	0.00381578	3.93942	LURP1
13393067	0.00465213	3.60673	AT2G15042	Leucine-richrepeat(LRR)familyprotein
13393072	0.000739668	-8.34043	LTP	non-specificlipid-transferprotein7
13393085	0.0026533	2.10337
13393237	0.00365717	-2.5242	NIR1	Ferredoxin--nitritereductase
13393293	0.00850155	-2.27281	COR413-PM1	coldregulated413plasmamembrane1
13393386	0.00892558	2.13224	AT2G16595	translocon-associatedprotein(TRAP),alphasubunit
13393403	0.00480248	-4.71845	AT2G16630	pollenOlee1allergenandextensinfamilyprotein
13393602	0.00749374	4.77641	NAC036	NACdomaincontainingprotein36
13393697	0.00183164	3.44036	CPK6	Calcium-dependentproteinkinasefamilyprotein
13393793	0.00480649	2.44101	AT2G17500	auxineffluxcarrierfamilyprotein
13393896	0.0141274	2.11627	AT2G17705	hypotheticalprotein
13393900	0.00507755	3.97167	AT2G17710	hypotheticalprotein
13394239	0.023946	2.46484	AT2G18670|AT2G18680	RING-H2fingerproteinATL56|hypotheticalprotein
13394245	0.000163076	10.0091	AT2G18690	hypotheticalprotein
13394251	0.0133862	-2.11754	TPS11	putativealpha,alpha-trehalose-phosphatesynthase[UDP-forming]11
13394497	0.00864097	2.34273	AT2G19130	G-typelectinS-receptor-likeserine/threonine-proteinkinase
13394733	0.000947633	3.81785	AT2G19710	Vps4regulatorofMVBpathway
13394878	0.00732121	2.0772	AT2G20110	Tesmin/TSO1-likeCXCdomain-containingprotein
13394896	1.97988e-05	5.08835	AT2G20142	Toll-Interleukin-Resistancedomain-containingprotein
13394929	0.0192332	-2.41078	PSAE-2	photosystemIsubunitE-2
13394955	6.98944e-05	-2.78453	AT2G20340	tyrosinedecarboxylase1
13395385	0.00610358	-2.41351	AT2G21320	B-boxzincfingerfamilyprotein
13395513	0.0030012	-2.22664	AT2G21530	SMAD/FHAdomain-containingprotein
13395563	0.00161857	2.56619	RD2	dessicationresponsiveprotein
13395749	0.00649361	-3.12838	AT2G22080	hypotheticalprotein
13395832	8.54634e-05	2.23717	SR1	calmodulin-bindingtranscriptionactivator3
13395859	0.00270304	-2.5308	AT2G22360	molecularchaperoneDnaJ
13396165	0.00263119	-4.08921	SNG1	serinecarboxypeptidase-like8
13396306	0.00706071	2.55862	WRKY15	WRKYDNA-bindingprotein15
13396314	0.00114972	-3.72667	DEAR3	ethylene-responsivetranscriptionfactorERF008
13396401	0.00557457	4.01794	AT2G23680	ColdacclimationproteinWCOR413family
13396921	0.00175537	-2.69165	AT2G25270	hypotheticalprotein
13397002	0.0110882	4.21186	RLP20	receptorlikeprotein20
13397176	0.00656336	-2.08442	OVA4	proteinovuleabortion4
13397285	0.00164506	-4.53794	HSFA2	heatstresstranscriptionfactorA-2
13397292	0.00642585	2.4023	CYP711A1|IQD6	cytochromeP450,family711,subfamilyA,polypeptide1|IQ-domain6protein
13397418	0.0050242	2.535	AT2G26440	Probablepectinesterase/pectinesteraseinhibitor12
13398023	0.00123791	-2.17105	CPN60A	chaperonin-60alpha
13398347	0.00111931	-2.04907	AT2G28605	photosystemIIreactioncenterPsbPfamilyprotein
13398584	0.0135809	2.61459	SAG13	senescence-associatedprotein13
13398846	0.0010465	8.97444	AT2G30020	putativeproteinphosphatase2C25
13398985	0.00877245	2.73093	WRKY21	WRKYDNA-bindingprotein21
13399081	0.00511373	2.98787	GSTF10	glutathioneS-transferasePHI10
13399125	0.0109924	2.05612	AT2G30930	hypotheticalprotein
13399138	0.00362277	2.08916	AT2G30942	hypotheticalprotein
13399351	0.00944721	-2.13194	STH	Salttolerance-likeprotein
13399502	0.00141151	3.35204	SOBIR1
13399897	0.00957274	-2.33035	CSLB04	cellulosesynthase-likeproteinB4
13399919	6.88208e-06	-4.67528	AT2G32560	F-boxprotein
13400156	0.0201232	4.34091	RLP28	receptorlikeprotein28
13400176	0.0034263	-3.06385	AT2G33250	hypotheticalprotein
13400179	0.0113833	-2.12652	AT2G33255	Haloaciddehalogenase-likehydrolase
13400712	0.0107519	-2.11229	AT2G34620	mitochondrialtranscriptionterminationfactorfamilyprotein
13400906	0.0305999	3.70585	AT2G35070	hypotheticalprotein
13400987	0.00020788	-6.85952	AT2G35260	hypotheticalprotein
13401279	0.00261352	-2.26019	AT2G35820	ureidoglycolatehydrolase
13401284	0.00392189	-2.68271	AT2G35830	hypotheticalprotein
13401290	0.00851964	-2.16072	AT2G35840|AT2G35850	putativesucrose-phosphatase2|hypotheticalprotein
13401303	0.00375385	-2.66221	FLA16	fasciclin-likearabinogalactanprotein16
13401325	0.0851186	2.11009
13401341	0.0522105	2.14828	YLS9	lateembryogenesisabundanthydroxyproline-richglycoprotein
13401358	0.00127237	-2.34839	AT2G36000	mitochondrialtranscriptionterminationfactorfamilyprotein
13401395	0.000366435	-5.96993	DOT1	glycine-richprotein
13401407	0.000998822	-2.1385	AT2G36145	hypotheticalprotein
13401525	0.000135972	2.31433	PDR6	ABCtransporterGfamilymember34
13401577	0.00637601	2.3357	AT2G36440	hypotheticalprotein
13401680	0.00113927	-4.73502	GAMMA-TIP	aquaporinTIP1-1
13401734	0.00091371	4.62909	AT2G36970	UDP-glycosyltransferase86A1
13401851	0.00553322	-4.55767	RD28	aquaporinPIP2-3
13401870	0.00234223	2.38999	TTG2	WRKYtranscriptionfactor44
13402076	0.00252277	2.2091	AT2G37770	aldo-ketoreductasefamily4memberC9
13402143	0.00103507	3.30674	AtIPCS2	inositolphosphorylceramidesynthase2
13402283	0.000399528	-4.74305	PDX1.1
13402383	0.00165066	10.7071	WRKY33	putativeWRKYtranscriptionfactor33
13402393	0.00915412	-9.49977	LTP2	non-specificlipid-transferprotein2
13402397	0.00058824	-17.5214	LP1	non-specificlipid-transferprotein1
13402524	0.00181759	-2.21761	AT2G38820	hypotheticalprotein
13402632	0.00022467	-3.00176	PIP2E	plasmamembraneintrinsicprotein2E
13402751	0.0080635	4.76326	AT2G39420	alpha/beta-Hydrolasessuperfamilyprotein
13402772	0.00257831	-2.60928	PPL2	PsbP-likeprotein2
13403082	0.00285855	3.02441	AT2G40095	alpha/betahydrolaserelatedprotein
13403131	0.00210607	5.6615	CZF1	zincfingerCCCHdomain-containingprotein29
13403215	0.000827563	-3.10129	AT2G40400	hypotheticalprotein
13403492	0.0128961	-2.41261	AT2G40960	Single-strandednucleicacidbindingR3Hprotein
13403535	0.00848472	-2.11906	AT2G41040	uncharacterizedmethyltransferase
13403564	7.75377e-05	2.34148	AT2G41090	calmodulin-likeprotein10
13403570	0.0016042	8.89738	TCH3	calmodulin-likeprotein4
13403615	0.0197858	2.17002	AT2G41180	VQmotif-containingprotein
13403635	0.000193952	2.63413	GLU2	ferredoxin-dependentglutamatesynthase2
13403718	0.0034305	3.5375	AT2G41380	S-adenosyl-L-methionine-dependentmethyltransferase-likeprotein
13403837	0.0143425	-2.26186	GPDHC1
13403855	0.0237157	3.21456	AT2G41640	Glycosyltransferasefamily61protein
13403895	0.0781237	2.85473	AT2G41730	hypotheticalprotein
13403913	0.00876564	-2.39623	AT2G41820	leucine-richrepeatreceptor-liketyrosine-proteinkinase
13403918	0.0253848	2.04557	GK-1	guanylatekinase1
13403947	0.00716614	-2.36721	ZFP8	zincfingerprotein8
13404026	0.0005	-2.98107	AT2G42220	Rhodanese/Cellcyclecontrolphosphatasesuperfamilyprotein
13404244	0.000129302	2.58308	ML2	MEI2-like2protein
13404327	0.00612475	-2.079	AT2G43030	50SribosomalproteinL3-1
13404531	0.000167172	2.31965	AT2G43500	noduleinceptionprotein-likeprotein8
13404568	0.00311478	-2.34776	AT2G43630	hypotheticalprotein
13404597	0.0290902	2.4244	IQD14	proteinIQ-DOMAIN14
13404653	0.000884298	3.01209	UGT74F2	UDP-glucosyltransferase74F2
13404718	0.00993792	2.07466	ARL	ARGOS-likeprotein
13404737	0.0105381	-2.55498	AT2G44130	F-box/kelch-repeatprotein
13404945	0.00202982	2.16147	PEN2	beta-glucosidase26
13404958	0.00337066	3.55853	AT2G44500	O-fucosyltransferasefamilyprotein
13405097	0.0068396	-2.10003	AT2G44830	proteinkinase
13405102	0.00271663	3.88464	ERF13	ethylene-responsivetranscriptionfactor13
13405356	0.00119891	-2.21819	AT2G45340	putativeleucine-richrepeattransmembraneproteinkinase
13405574	0.0100613	-3.95432	PIP1B	aquaporinPIP1-2
13405700	0.00206306	-3.88512	BAG6	BCL-2-associatedathanogene6
13405800	0.00397692	3.24909	CNGC3	cyclicnucleotidegatedchannel3
13405894	0.00468007	-2.65505	AT2G46630	hypotheticalprotein
13405962	0.00290848	-2.02674	PSI-P	photosystemIPsubunit
13405973	0.0560106	-2.37617	CCA1
13406076	0.00402942	2.36019	MYB2	R2R3MYBDNAbindingdomaintranscriptionfactor
13406417	0.01063	-2.84252	AT2G47780	Rubberelongationfactorprotein
13406422	0.00446634	2.89543	MRP4	ABCtransporterCfamilymember4
13406544	0.00273603	2.32344	AT2G48020	sugartransporterERD6-like7
13406691	0.000121446	3.24188	PAP1	lipidphosphatephosphatase1
13407078	0.0251631	2.35193	GAD4	glutamatedecarboxylase4
13407502	0.00826778	-2.20716	AT2G03420|AT2G03410	hypotheticalprotein|Mo25familyprotein
13407943	0.0175978	-2.07578	AT2G05160	zincfingerCCCHdomain-containingprotein18
13407995	0.000443954	-2.96883	PGR5	proteinPROTONGRADIENTREGULATION5
13408061	0.00128171	-2.13621	AT2G05920	Subtilase-likeprotein
13408065	0.00614211	2.99019	AT2G05940	RPM1-inducedproteinkinase
13408088	0.00704622	2.08721	OPR3	12-oxophytodienoatereductase3
13408130	0.00299634	-2.32896	PSBX	photosystemIIsubunitX
13408322	0.00689617	2.34971
13408885	0.000628738	2.04165	PR1	pathogenesis-relatedprotein1
13408939	0.0159918	-2.15719	AT2G14880	SWIB/MDM2domain-containingprotein
13409382	0.004831	4.00959	AT2G16660	Majorfacilitatorsuperfamilyprotein
13409956	0.00201112	-2.11382	bZIP2|CPuORF1	basicleucine-zipper2|hypotheticalprotein
13410021	0.00133787	-3.52055	AT2G18300	transcriptionfactorbHLH64
13410143	0.0124556	2.97285	PNP-A	plantnatriureticpeptideA
13410316	0.00288309	-2.81429	AT2G19310	heatshockprotein
13410945	0.00183006	-2.28318	AT2G20560	DNAJheatshockfamilyprotein
13411030	0.0266274	-2.2807	AT2G20670	hypotheticalprotein
13411148	0.0147987	2.33746	DGK5	diacylglycerolkinase5
13411316	0.00553103	-2.07602	AT2G21300	ATPbindingmicrotubulemotorfamilyprotein
13411334	0.0131625	-3.28697	FBA1	fructose-bisphosphatealdolase1
13411403	0.00140771	2.82968	AT2G21500	RING/U-boxdomain-containingprotein
13411423	0.00463453	-2.16358	SFH3	SEC14-like3protein
13411605	0.00122495	-2.85916	MIPS2	myo-inositol-1-phosphatesynthase2
13411694	0.00107366	4.54014	UCP5	dicarboxylatecarrier1
13411817	0.00310276	3.80924	AT2G22880	VQmotif-containingprotein
13411910	0.000389064	3.14157	GH3.3
13412132	0.000125478	4.4203	TET8	tetraspanin8
13412311	0.00152879	-3.18635	ALDH11A3	NADP-dependentglyceraldehyde-3-phosphatedehydrogenase
13412428	0.000317033	11.0155	AT2G24600	Ankyrinrepeatfamilyprotein
13412564	0.00434995	3.00632	TAT3	tyrosineaminotransferase3
13412645	0.00155068	-2.89534	CLPB4	caseinlyticproteinaseB4
13412951	0.00769194	4.27602	AT2G25735	hypotheticalprotein
13413083	0.00503226	-3.3312	GLDP2	glycinedecarboxylaseP-protein2
13413132	0.00791042	4.74017	AT2G26190	calmodulin-bindingprotein
13413143	0.0111107	2.03487	AT2G26240	transmembraneprotein14C
13413149	0.0103549	-2.64241	KCS10	3-ketoacyl-CoAsynthase10
13413165	0.0129695	-2.01242	ER
13413277	0.00286635	5.18661	AR781	hypotheticalprotein
13413305	0.0019562	6.59184	PLA2A	phospholipaseA2A
13413344	0.00658723	3.51938	KT1
13413362	0.000350422	-7.50549	AT2G26690	nitratetransporter1.4
13413534	0.0061944	-2.62594	CIPK3	CBL-interactingserine/threonine-proteinkinase3
13413731	0.00298761	5.95815	AT2G27310	F-boxprotein
13414127	0.0270392	2.02765	AT2G28400	hypotheticalprotein
13414157	0.0039223	-5.56738	BGAL8	beta-galactosidase8
13414374	0.00641608	-2.02471	OEP16-1	outerplastidenvelopeprotein16-1
13414387	0.020012	2.15469	AT2G28940	proteinkinasefamilyprotein
13414395	0.027039	-2.13809	EXPA6	expansinA6
13414450	0.000781443	6.01456	GLR2.8	glutamatereceptor2.8
13414456	0.00333128	2.484	GLR2.7	glutamatereceptor2.7
13414535	0.0120358	-2.31631	GSTU5	glutathioneS-transferasetau5
13414541	0.00265392	2.3853	GSTU4	glutathioneS-transferaseU4
13414561	0.00126284	-2.28982	AT2G29500	HSP20familyprotein
13414611	0.00485273	-3.28655	PHT4;1	sodium-dependentphosphatetransportprotein1
13414633	0.0250739	2.99664	CTF2B
13414696	0.000790414	-2.61339	FAD3	omega-3fattyaciddesaturase
13414708	0.00954191	2.70903	NDA2	alternativeNAD(P)Hdehydrogenase2
13414799	0.00375056	2.576	WRKY25	WRKYtranscriptionfactor25
13415120	0.00140337	3.22312	CYP71A13	cytochromeP450,family71,subfamilyA,polypeptide13
13415216	0.00653088	2.82416	AT2G30990	hypotheticalprotein
13415634	0.00122743	3.00667	PARG2	poly(ADP-ribose)glycohydrolase2
13415722	0.0101463	4.0589	AT2G31990	Exostosinfamilyprotein
13415788	0.00702763	2.12934	AT2G32140	transmembranereceptorprotein
13415964	0.00380099	2.41512	RLP23	receptorlikeprotein23
13415967	0.000318364	-5.24778	GRP23	glycine-richprotein23
13416201	0.00322922	2.54958	PKT3	3-ketoacyl-CoAthiolase2
13416340	0.00537357	-2.57806	RD20	caleosin3
13416440	0.0120656	2.40966	AT2G33580	LysM-containingreceptor-likekinase
13416526	0.00723066	2.96336	AT2G33830	dormancy/auxinassociatedprotein
13416758	0.00177159	-5.36315	LHB1B2	photosystemIIlightharvestingcomplexproteinB1B2
13416832	0.00281657	-2.22862	AT2G34590	pyruvatedehydrogenaseE1componentsubunitbeta
13417123	0.0172993	-2.50568	AT2G35130	pentatricopeptiderepeat-containingprotein
13417425	0.00121822	10.0959	PUB23
13417689	0.00649199	-3.37624	ProT3	prolinetransporter3
13417808	0.007044	2.62983	DOGT1	UDP-glycosyltransferase73C5
13417922	0.00495391	-2.55082	XTH32	probablexyloglucanendotransglucosylase/hydrolaseprotein32
13417946	0.00240933	-2.18399	AT2G36895	hypotheticalprotein
13418037	0.00949076	-3.36829	PIP2B	aquaporinPIP2-2
13418251	0.00722861	-6.00321	EXP3	expansin-A3
13418301	0.00891807	2.43026	RLK	receptorlectinkinase
13418519	0.00409378	2.26083	AMT2	ammoniumtransporter2
13418725	0.00380323	3.43782	AT2G38790	hypotheticalprotein
13418736	0.00348044	3.30729	YLS5
13418868	0.000380145	3.54117	AT2G39210	majorfacilitatorprotein
13419021	0.026272	2.21086	PGP6	ABCtransporterBfamilymember6
13419093	0.00015235	4.59973	AT2G39650	hypotheticalprotein
13419142	0.000143254	-27.743	P5CS1	delta1-pyrroline-5-carboxylatesynthase1
13419256	0.000801419	3.38995	HSPRO2	HS1PRO-12-likeprotein
13419331	0.00124414	2.67867	AT2G40270	Proteinkinasefamilyprotein
13419446	0.000722053	-2.82573	AT2G40475	hypotheticalprotein
13419458	0.0391787	2.03802	AT2G40600	appr-1-pprocessingenzymefamilyprotein
13419467	0.000522769	-6.3814	EXPA8	expansinA8
13419531	0.00136019	3.65916	WRKY54	WRKYDNA-bindingprotein54
13419705	0.00166724	-2.30553	AT2G41120|CAM2|CAM3|CAM5	hypotheticalprotein|calmodulin2|calmodulin3|calmodulin5
13419731	0.000307248	-2.22488	AT2G41190	transmembraneaminoacidtransporterfamilyprotein
13419983	0.027678	-2.12929	EMB2654	pentatricopeptiderepeat-containingprotein
13420094	0.00194088	2.41638	AT2G41835	zincfinger(C2H2type,AN1-like)familyprotein
13420104	0.0135175	2.48757	PGAZAT	polygalacturonaseADPG2
13420322	0.00134165	-2.35747	BZIP34	basichelix-loop-helixdomain-containingprotein
13420425	0.00739237	-2.56541	COR15B	cold-regulatedprotein15b
13420626	0.0341296	2.44111	NAC042	NACdomain-containingprotein42
13420661	0.009902	2.1613	AT2G43140	transcriptionfactorbHLH129
13420890	0.0102263	-2.47674	AT2G43620	chitinase
13421150	0.00764202	2.14093	MAP2A	methionineaminopeptidase2A
13421521	0.0068147	2.61625	AT2G45220	putativepectinesterase/pectinesteraseinhibitor17
13421604	0.00133311	-3.2807	FLA8	FASCICLIN-likearabinogalactanprotein8
13421719	0.00486663	2.20142	AT2G45680	transcriptionfactorTCP9
13421972	0.00685967	4.09608	AGP16	arabinogalactanprotein16
13421994	0.000500487	3.97877	WRKY46	putativeWRKYtranscriptionfactor46
13422110	0.0324264	2.88389	AT2G46620	P-loopcontainingnucleosidetriphosphatehydrolasessuperfamilyprotein
13422125	0.0107581	-2.92661	HB-7
13422258	0.00498017	4.13583	ABCB4	auxineffluxtransmembranetransporterMDR4
13422339	0.00605601	3.59413	AT2G47130	short-chaindehydrogenasereductase3a
13422579	0.00683351	-2.13918	AGP26	arabinogalactanprotein26
13422843	0.0191517	-3.88792	PQL1	photosyntheticNDHsubcomplexL3
13422861	0.00126008	-2.13445	CYP38
13423027	0.00125464	-2.26474	AT3G01810	hypotheticalprotein
13423042	0.000986441	3.05804	AT3G01830|AT3G01840	putativecalcium-bindingproteinCML40|LysM-containingreceptor-likekinase
13423490	0.000288756	-4.21098	ZFN1	zincfingerprotein1
13423502	0.00160288	8.58265	AT3G02840	hypotheticalprotein
13423570	0.0207713	2.18742	AT3G03020	hypotheticalprotein
13423873	0.0124976	-2.03041	MS2	methioninesynthase2
13424315	0.00273	-2.01839	ZDS	zeta-carotenedesaturase
13424504	0.0136522	2.62287	ATL6
13425288	0.00750715	-3.16848	AT3G06980	DEAD-boxATP-dependentRNAhelicase50
13425378	0.00391942	2.69941	AT3G07195	RPM1-interactingprotein4(RIN4)familyprotein
13425612	0.00167931	-2.41651	Hsp89.1	HEATSHOCKPROTEIN89.1
13425745	0.00704433	-2.39682	AT3G08030	hypotheticalprotein
13425954	0.000686313	4.14933	AT3G09010	proteinkinase
13425963	0.0312947	2.25456	AT3G09020	alpha1,4-glycosyltransferasefamilyprotein
13426038	0.00301096	-3.75929	Fes1A
13426204	0.00939908	2.62174	AT3G09830	proteinkinasefamilyprotein
13426520	0.00266859	3.88931	NAC053	NACdomaincontainingprotein53
13426675	0.0108655	2.37246	SAG20	senescenceassociatedprotein20
13427109	0.000162133	-2.66084	AT3G12050	Aha1domain-containingprotein
13427315	0.0051212	2.71632	ALIS1|ZIP1	ALA-interactingsubunit1|zinctransporter1
13427643	0.007453	4.95673	AT3G13433	hypotheticalprotein
13427672	0.015392	-3.71694	AT3G13470	TCP-1/cpn60chaperoninfamilyprotein
13427699	0.00810854	-2.5185	AGP12	arabinogalactanprotein12
13427803	0.00755756	-4.51855	BGAL1	betagalactosidase1
13427922	0.000221814	4.84433	AT3G13950	hypotheticalprotein
13427951	0.0130223	2.46079	NF-YA6	nucleartranscriptionfactorYsubunitA-6
13428124	0.00381943	3.01742	AT3G14470	NB-ARCdomain-containingdiseaseresistanceprotein
13428400	0.00227284	4.44136	AT3G14990	proteinDJ-1-likeA
13428530	0.00652151	2.83145	ERF4	ethylene-responsivetranscriptionfactor4
13428707	0.0197552	2.0117	AT3G15518	hypotheticalprotein
13428713	0.0176126	2.38382
13428840	0.000238611	-5.23625	FAD5	palmitoyl-monogalactosyldiacylglyceroldelta-7desaturase
13429022	0.000186288	-12.0559	DELTA-TIP	aquaporinTIP2-1
13429098	0.00881693	2.86537	AHP4	histidine-containingphosphotransferprotein4
13429108	0.00178838	-8.13333	AT3G16370	GDSLesterase/lipase
13429214	0.00651918	-2.54485	AT3G16660	pollenOlee1allergenandextensinfamilyprotein
13429241	0.00025144	2.62986	ATL2
13429256	0.00260452	-3.2883	EBP	ethylene-responsivetranscriptionfactorRAP2-3
13429613	0.00250356	-2.47234	AT3G17640	leucine-richrepeat-containingprotein
13429660	0.0220509	2.09033	CNBT1	cyclicnucleotide-bindingtransporter1
13429889	0.0265399	-2.34751	AT3G18050	hypotheticalprotein
13430078	0.00646967	2.89842	ATSYTF	C2domain-containingprotein
13430232	0.000746939	-3.97267	AT3G18773	RING-H2fingerproteinATL77
13430293	0.000588447	-2.37093	AT3G18890	proteinTIC62
13430419	0.0195633	-2.20229	AT3G19100	CDPK-relatedkinase2
13431031	0.00437297	2.59429	CPK9	calmodulin-domainproteinkinase9
13431240	0.00598451	-5.37361	AT3G20820	leucine-richrepeat-containingprotein
13431530	0.00181568	2.04533	AT3G21690	MATEeffluxfamilyprotein
13431687	0.00938902	-2.80409	CWLP	cellwall-plasmamembranelinkerprotein
13431986	0.051541	-2.05611
13432048	0.000959575	-4.1953	IAA7
13432135	0.00660038	2.00392	MYB15	mybdomainprotein15
13432264	0.000161819	-5.81479	AT3G23450	hypotheticalprotein
13432509	0.0345229	2.42589	AAE16	AMP-dependentsynthetaseandligasefamilyprotein
13432672	0.00215466	-2.35384	AT3G24190	ABC1proteinkinase6
13432739	0.000339231	-3.36439	MBF1C	multiprotein-bridgingfactor1c
13432973	0.0117845	2.39893	RIN4	RPM1interactingprotein4
13433024	0.00173952	-3.08732	ROF1	rotamaseFKBP1
13433172	0.0241736	2.48342	AT3G25600	putativecalcium-bindingproteinCML16
13433253	0.0260447	2.05036	AOC3	alleneoxidecyclase3
13433294	0.0106512	-2.00141	LTA2	dihydrolipoamideS-acetyltransferase
13433381	0.00160626	-2.25968	ATPRXQ	peroxiredoxinQ
13433419	0.00258287	2.41448	RGS1
13433520	0.0039315	3.2162	AT3G26440	hypotheticalprotein
13433550	0.0107498	-2.72294	PHT2;1	inorganicphosphatetransporter2-1
13433627	0.00258014	-2.39278	CCB1	cofactorassemblyofcomplexC
13433736	0.00217912	3.1396	PAD3	bifunctionaldihydrocamalexatesynthase/camalexinsynthase
13433740	0.00349145	3.50431	AT3G26840|AT3G26850	phytylestersynthesisanddiacylglycerolacyltransferaseactivityprotein|histone-lysineN-methyltransferase
13434151	0.000353457	-2.60356	AT3G28040	probablyinactiveleucine-richrepeatreceptor-likeproteinkinase
13434201	0.000927223	-3.52256	AT3G28130	WAT1-relatedprotein
13434249	0.000268928	-5.01348	AT3G28220	TRAF-likefamilyprotein
13434268	0.0127647	-2.342	AT3G28270	hypotheticalprotein
13434307	0.00240413	3.11862	AT3G28510	AAA-typeATPasefamilyprotein
13434325	0.00572784	5.03618	AT3G28580	AAA-typeATPasefamilyprotein
13435387	0.00161819	-3.08687	NIT1	nitrilase1
13435766	0.00273593	4.07861	MLO3|IVD	MLO-likeprotein3|isovaleryl-CoA-dehydrogenase
13435806	0.0053019	2.3982	AT3G45620	DWDmotifprotein
13435814	0.000523469	5.00366	MPK3	mitogen-activatedproteinkinase3
13435823	0.0467459	2.23045	NAXT1	nitrateexcretiontransporter1
13436232	0.00108614	-6.26484	PTAC16	proteinplastidtranscriptionallyactive16
13436283	0.0198644	2.88698	AT3G46930	proteinkinasefamilyprotein
13436358	0.0263398	-2.24994	AT3G47295	hypotheticalprotein
13436712	0.0006706	3.2549	AT3G48020	hypotheticalprotein
13436974	0.00165801	-3.53141	AT3G48420	Haloaciddehalogenase-likehydrolase(HAD)superfamilyprotein
13437134	0.056555	-2.04745
13437325	0.00681924	3.1881	PRXCB	peroxidase34
13437355	0.00205342	-3.39143	AT3G49220	putativepectinesterase/pectinesteraseinhibitor34
13437659	0.000886548	3.51225	AT3G50280	uncharacterizedacetyltransferase
13437814	0.0110971	3.57157	CML41
13437854	0.0139527	2.74954	BCS1	cytochromeBC1synthesis
13437976	0.00303092	2.43549	F3H	flavanone3-hydroxylase
13438070	0.00173541	3.25599	YLS2	strictosidinesynthase-like5
13438123	0.0029055	-2.28197	AT3G51510	hypotheticalprotein
13438269	0.00741128	-2.37488	AT3G51870	putativeenvelopeADP,ATPcarrierprotein
13438280	0.00178585	-2.14279	HSFA7A	heatstresstranscriptionfactorA-7a
13438287	0.00336377	2.24717	ASAT1	acyl-CoAsterolacyltransferase1
13438551	0.00609919	2.38386	PAD4	proteinPHYTOALEXINDEFICIENT4
13438564	0.0319456	2.35934	AT3G52520	hypotheticalprotein
13438657	0.00325076	-2.46751	BGAL2	beta-galactosidase2
13439060	0.0353553	-2.02002	Fes1B	hsp70-interactingproteinFES1B-likeprotein
13439488	0.00289212	3.66628	BME3	GATAtranscriptionfactor8
13439545	0.0131461	-2.68711	PMR6	putativepectatelyase
13439669	0.0115018	2.04382	MKP1	mitogen-activatedproteinkinasephosphatase1
13439753	0.00667334	2.2815	PBL1	PBS1-like1kinase
13439776	0.00299286	2.29153	AT3G55470	calcium-dependentlipid-bindingdomain-containingprotein
13439861	0.00673115	-3.40645	DFD	folylpolyglutamatesynthase
13439976	0.00134934	-2.421	SBPASE	Sedoheptulose-1,7-bisphosphatase
13440012	7.25293e-05	3.93115	AT3G55880	Alpha/betahydrolaserelatedprotein
13440042	0.00173623	6.3947	SZF1	salt-induciblezincfinger1
13440076	0.0105531	-3.18676	AT3G56130	biotin/lipoylattachmentdomain-containingprotein
13440324	0.00236713	2.70753	AT3G56880	VQmotif-containingprotein
13440362	3.01798e-06	-5.67149	CRD1|SIP2;1	magnesium-protoporphyrinIXmonomethylester[oxidative]cyclase|putativeaquaporinSIP2-1
13440576	0.0160564	2.64707	AGK2	guanylatekinase
13441120	0.0340372	2.34298	AT3G59080	aspartylproteasefamilyprotein
13441465	0.0045789	3.50016	HLECRK	lectin-receptorkinase
13441468	0.00605498	-2.49935	AT3G59780|AT1G05410	rhodanese/cellcyclecontrolphosphatasesuperfamilyprotein|hypotheticalprotein
13441521	0.00326981	-3.24738	AT3G59940	F-box/kelch-repeatproteinSKIP20
13442169	0.00195822	3.18629	AT3G61280	hypotheticalprotein
13442232	0.0156134	-2.24582	PIP1A	aquaporinPIP1-1
13442339	0.0015947	-2.43422	AT3G61580	Fattyacid/sphingolipiddesaturase
13442455	0.00154348	-2.11292	AT3G61870	hypotheticalprotein
13442666	0.00465942	-2.55717	AT3G62550	droughtresponsiveATP-bindingmotifcontainingprotein
13442809	0.0368588	2.99017	GID1B	putativegibberellinreceptorGID1L2
13442935	0.0135606	2.06774	GG1	Ggamma-subunit1
13443014	0.00424313	-2.33582	AT3G01060	hypotheticalprotein
13443140	0.00103993	5.66873	AT3G01290	SPFH/Band7/PHBdomain-containingmembrane-associatedprotein
13443316	4.75783e-05	-26.8202	CA1	carbonicanhydrase1
13443480	0.000958413	3.79583	WRKY45	WRKYDNA-bindingprotein45
13443548	0.00542755	-3.65556	LNG2	longifolia2
13443754	0.0134927	-2.13677	TRXF1	thioredoxinF-type1
13443795	0.00574915	3.45772	AT3G02800	atypicaldual-specificityphosphatase
13444258	0.00375331	-2.57337	AT3G03770	putativeinactiveleucine-richrepeatreceptor-likeproteinkinase
13444361	0.0125549	2.71034	AT3G04030	mybfamilytranscriptionfactor
13444367	0.0414469	2.09319	NAC046	NACdomaincontainingprotein46
13444431	4.92276e-05	5.67344	AT3G04210	TIR-NBSclassdiseaseresistanceprotein
13444627	0.000188861	5.10899	AT3G04640	glycine-richprotein
13444768	0.00711991	-2.49805	ACP1	acylcarrierprotein1
13444774	0.000954218	-2.04409	NHX2	K+/H+exchanger
13444908	0.000842673	-2.39567	AT3G05180	GDSLesterase/lipase
13445059	0.00208411	-3.6383	AT3G05640	putativeproteinphosphatase2C
13445073	0.0125401	2.08817	RLP33	receptorlikeprotein33
13445117	0.0543656	2.18424	NF-YA2	nucleartranscriptionfactorYsubunitA-2
13445203	0.00400025	-2.23383	RCI2A
13445548	0.00215874	2.49265	AT3G06450	putativeborontransporter3
13445766	0.0150136	-2.37278	AT3G06750	hydroxyproline-richglycoproteinfamilyprotein
13445882	4.56548e-05	-2.07386	AT3G07010	putativepectatelyase8
13445933	0.0175567	-2.33745	AT3G07090	PPPDEputativethiolpeptidasefamilyprotein
13446511	0.0053696	4.42984	S6K2	serine/threonineproteinkinase2
13446541	0.00265509	2.16382	ATSIK	osmoticstress-induciblekinase
13446941	0.0110911	-2.04064	AT3G09540	pectinlyase-likesuperfamilyprotein
13447102	0.00242689	4.93963	MDHAR	monodehydroascorbatereductase(NADH)
13447147	0.000296689	-3.56543	AT3G10020	hypotheticalprotein
13447329	0.0031076	2.61857	AT3G10320	Glycosyltransferasefamily61protein
13447686	0.00222724	3.01765	RLP34	receptorlikeprotein34
13447754	0.00663675	-2.61252	AT3G11210	GDSLesterase/lipase
13447924	0.0162915	2.02903	NHL2	NDR1/HIN1-Likeprotein2
13448029	0.00411419	4.4726	PUB24
13448262	0.000878644	2.2349	scpl16	serinecarboxypeptidase-like16
13448399	0.00203291	2.24516	HCHIB	basicchitinaseB
13448436	0.00347391	2.32506	TRFL9	Telomererepeat-bindingprotein3
13448447	0.000377657	-13.0787	HSP70	heatshockprotein70-4
13448476	0.00368104	-2.29044	DRT100
13448560	0.0296594	2.15235	ZIP1|ALIS1	zinctransporter1|ALA-interactingsubunit1
13448589	0.00139003	4.06037	AT3G12830	SAUR-likeauxin-responsiveprotein
13448638	0.00876863	-2.1602	AT3G13000	hypotheticalprotein
13448681	0.00678542	-2.57645	ECT5	hypotheticalprotein
13448699	0.000279327	3.61014	MRP3	ABCtransporterCfamilymember3
13448873	0.00209304	2.04583	PA200	proteasomeactivatingprotein200
13449243	0.00168116	5.62014	RSH2
13449344	0.00206675	-2.3865	AT3G14200	chaperoneDnaJ-domaincontainingprotein
13449382	0.0101495	-2.01083	AT3G14240	Subtilasefamilyprotein
13449404	0.00309789	2.07523	PME3	pectinmethylesterase3
13449806	0.000445935	-2.28063	AT3G15520|AT3G15518	peptidyl-prolylcis-transisomeraseCYP37|hypotheticalprotein
13449828	0.000503591	-6.08089	AT3G15570|AT3G15550	phototropic-responsiveNPH3familyprotein|hypotheticalprotein
13450062	5.14792e-05	-2.44903	MFP1	MAR-bindingfilament-likeprotein1
13450088	0.00588416	-3.10479	PSAH-1|ROPGEF13	photosystemIsubunitH-1|RHOguanyl-nucleotideexchangefactor13
13450125	0.00128277	-3.30364	NDF4|DELTA-TIP	NDH-dependentcyclicelectronflow1|aquaporinTIP2-1
13450223	0.0056732	2.14682	AT3G16565	threonylandalanyltRNAsynthetasesecondadditionaldomain-containingprotein
13450351	0.0043269	2.26687	COBL8|RR1	COBRA-likeprotein8|responseregulator1
13450425	0.00336691	-3.23814	HCF107	proteinhighchlorophyllfluorescent107
13450808	0.000571149	3.24192	AT3G18250	putativemembranelipoprotein
13451052	0.00141162	2.30184	PMT5	polyoltransporter5
13451115	0.00258507	2.67098	AT3G19010	2-oxoglutarate(2OG)andFe(II)-dependentoxygenasesuperfamilyprotein
13451129	0.00209297	-2.96257	AT3G19030	hypotheticalprotein
13451242	0.00368515	2.9585	LOH2	LAG1longevityassurance-like2
13451372	0.00190944	6.05433	AT3G19550	hypotheticalprotein
13451420	0.0113649	2.91392	AT3G19660	hypotheticalprotein
13451465	0.000888716	-3.1508	ARC5
13451649	0.00410043	2.05683	PUM5	pumilio5
13451782	0.0010981	-8.64617	GRP5	glycine-richprotein5
13452015	0.00164174	-2.97171	PSBTN	photosystemIIsubunitT
13452033	0.00588945	2.07737	AT3G21080	ABCtransporter-likeprotein
13452401	0.00056595	-3.29788	AT3G21670	nitratetransporter1.3
13452433	0.0099095	2.11747	UGT71B6	UDP-glucosyltransferase71B6
13452477	0.000750162	-2.10101	CYCP2;1	cyclinp2;1
13452506	0.000358553	-5.7181	CWLP	cellwall-plasmamembranelinkerprotein
13452509	0.0246791	-2.1562	AT3G22142	proteaseinhibitor/seedstorage/LTPfamilyprotein
13452538	0.00101607	-2.32243	AT3G22210	hypotheticalprotein
13452555	0.00365883	3.53113	PCC1	pathogenandcircadiancontrolled1
13452560	0.0113498	2.24193	AT3G22235	hypotheticalprotein
13452717	0.00281479	-2.30379	ELIP1	chlorophyllA-Bbinding,earlylight-inducibleprotein
13452792	0.0101662	2.71515	RLP38	receptorlikeprotein38
13452877	0.00304178	4.91982	AT3G23550	MATEeffluxfamilyproteinLAL5
13452987	0.0023311	-8.76487	SAHH2	adenosylhomocysteinase2
13453324	5.63023e-05	-2.07287	AT3G24480	leucine-richrepeatextensin-likeprotein4
13453346	0.00697718	2.10778	ALDH2C4	aldehydedehydrogenase2C4
13453515	0.0258488	3.56078	RLP42	receptorlikeprotein42
13453585	0.0102051	-2.27271	AT3G25410	probablesodium/metabolitecotransporterBASS3
13453663	0.0114203	3.08158	AT3G25610	ATPaseE1-E2typefamilyprotein/haloaciddehalogenase-likehydrolasefamilyprotein
13453689	0.0021031	-2.05409	AT3G25660	amidasefamilyprotein
13453774	0.00602113	2.25559	NIMIN-2	proteinNIM1-INTERACTING2
13453781	0.00975705	-2.05934	RPL15|AT3G25910	50SribosomalproteinL15|hypotheticalprotein
13453840	0.00364533	3.68764	CYP71B23	cytochromeP45071B23
13453919	0.0506661	-2.52612	AT3G26450	SRPBCCligand-bindingdomain-containingprotein
13453944	0.00869502	2.68949	PIRL2	plantintracellularrasgroup-relatedLRR2
13453965	0.000288816	-5.2362	TIP2	aquaporinTIP1-2
13454001	0.000147106	4.07792	AT3G26670	hypotheticalprotein
13454230	0.00550936	-2.65433	AT3G27050	hypotheticalprotein
13454334	0.0104539	2.92393	AT3G27210	hypotheticalprotein
13454683	0.0319895	2.17815	AT3G28007	bidirectionalsugartransporterSWEET4
13454729	0.0985037	2.57961	GATL10	putativegalacturonosyltransferase-like10
13454916	0.000628316	-2.54647	ABCB19	ABCtransporterBfamilymember19
13454944	0.00356499	5.40312	AIG2
13455013	0.0168503	2.32612	AT3G29034	hypotheticalprotein
13455175	0.0342683	2.1533	EXO70E1	exocystsubunitexo70familyproteinE1
13455210	0.000261781	11.1314	AT5MAT	malonyl-CoA:anthocyanidin5-O-glucoside-6-O-malonyltransferase
13455353	6.56858e-05	2.75211	ERD5	prolinedehydrogenase1
13455827	0.00730989	-2.66909	AT3G43720	bifunctionalinhibitor/lipid-transferprotein/seedstorage2Salbuminsuperfamilyprotein
13456003	0.0100438	3.11427	NAC061	putativeNACdomain-containingprotein61
13456286	0.012429	-2.81214	AT3G45210	hypotheticalprotein
13456744	0.0256271	2.04044	UXS5	UDP-XYLsynthase5
13456816	0.0477279	2.08558	AT3G46620	C3H4typezincfingerprotein
13457008	0.0232035	2.33233	AT3G47050	glycosylhydrolasefamilyprotein
13457018	0.0235221	-2.29888	AT3G47070	hypotheticalprotein
13457028	0.0104947	3.55846	AT3G47090	leucine-richrepeatproteinkinase-likeprotein
13457124	0.000279641	-3.76846	LHCA4	chlorophylla-bbindingprotein4
13457131	0.00440978	2.69831	AT3G47480	putativecalcium-bindingproteinCML47
13457352	0.00192669	3.45176	AT3G48080	lipaseclass3familyprotein/diseaseresistanceprotein-relatedprotein
13457357	0.0499556	2.14021	EDS1	enhanceddiseasesusceptibility1protein
13457417	0.000568382	-2.4579	AT3G48200	hypotheticalprotein
13457466	0.000714384	-21.0127	BT2
13457541	0.000891294	4.2818	AT3G48640	hypotheticalprotein
13457589	0.00043408	4.15317	PHT3;2	phosphatetransporter3;2
13457875	0.0157076	2.91261	NAC062	NACdomain-containingprotein62
13458197	0.00767977	-2.46718	KICP-02	kinesin-relatedprotein
13458388	0.0118743	-2.31918	AT3G50685	hypotheticalprotein
13458443	0.00272399	2.69127	AT3G50800	hypotheticalprotein
13458598	0.0372771	3.0032	F3H	flavanone3-hydroxylase
13458629	0.003274	2.35488	AT3G51330	aspartylproteasefamilyprotein
13458863	2.08879e-05	2.00095	AT3G51890	Clathrinlightchainprotein
13458911	0.00835463	2.279	BZIP24	basicleucinezipper24
13459093	0.000326474	8.43398	SYP122	syntaxin-122
13459098	0.0289156	2.27915	PUB22
13459112	0.0111674	-2.24559	AT3G52500	aspartylproteasefamilyprotein
13459178	0.00926374	-2.63777	ACA1	alphacarbonicanhydrase1
13459251	0.00824465	-2.08431	AT3G52870	IQcalmodulin-bindingmotiffamilyprotein
13459771	0.00200005	2.02703	AT3G54150	S-adenosyl-L-methionine-dependentmethyltransferase-likeprotein
13459897	0.00230986	-4.12297	AT3G54400	aspartylproteasefamilyprotein
13459960	0.00450136	-3.04125	AT3G54500|RPB5E	hypotheticalprotein|RNApolymeraseIIfifthlargestsubunit,E
13460020	0.00167101	3.93931	TSA1	tryptophansynthasealphachain
13460043	0.00172409	-2.39313	GR	glutathionereductase
13460116	0.00173363	-4.19071	AT3G54830	transmembraneaminoacidtransporterfamilyprotein
13460174	0.0056034	-2.7507	CXIP1	CAXinteractingprotein1
13460545	0.0032497	3.64784	CCR3	CRINKLY4related3
13460549	0.00176695	3.28093	AT3G55960	Haloaciddehalogenase-likehydrolase(HAD)superfamilyprotein
13460558	0.00733316	2.67891	JRG21
13460579	0.012249	-2.28607	UGP3	UDP-glucosepyrophosphorylase3
13460664	0.00744365	-2.29369	AT3G56160	probablesodium/metabolitecotransporterBASS4
13460707	0.0069483	2.03703	CCH	copperchaperone
13460718	0.00131044	-5.21215	AT3G56290	hypotheticalprotein
13460757	0.00416179	5.50247	WRKY70	WRKYtranscriptionfactor70
13460763	0.00632687	3.75678	AT3G56410	hypotheticalprotein
13460831	0.00451016	2.17835	AT3G56620	nodulinMtN21-liketransporterfamilyprotein
13460870	0.00100094	4.15436	SIB1	sigmafactorbindingprotein1
13461095	0.012737	3.73522	BG3	beta-1,3-glucanase3
13461191	0.000312176	4.05398	AT3G57460	catalytic/metalionbinding/metalloendopeptidase/zincionbindingprotein
13461265	0.00640705	3.7991	CPK32	calcium-dependentproteinkinase32
13461900	0.0014586	-2.30271	PIL6	transcriptionfactorPIF5
13462353	0.0260105	2.23203	MRP9	multidrugresistance-associatedprotein9
13462748	0.00408364	3.10051	BAP1	BONassociationprotein1
13463143	0.00312726	4.26591	PGP21	ABCtransporterBfamilymember21
13463337	0.00507372	2.04505	ATERDJ3B	DNAJheatshockfamilyprotein
13463691	0.0020613	3.23417	AT3G63380	putativecalcium-transportingATPase12
13463699	0.00323561	-2.24826	APG1|AT3G63400	MPBQ/MSBQmethyltransferase|cyclophilin-likepeptidyl-prolylcis-transisomerasefamilyprotein
13463951	0.0169388	-2.17143	CYP86A2	cytochromeP45086A2
13464079	0.00172644	6.31351	AT4G00700	C2calcium/lipid-bindingplantphosphoribosyltransferasefamilyprotein
13464196	0.0115157	3.49471	CRK41	cysteine-richreceptor-likeproteinkinase41
13464250	0.000652298	-2.39075	TROL	thylakoidrhodanese-likeprotein
13464279	0.0110472	-3.72389	AT4G01130	GDSLesterase/lipase
13464286	0.00711992	-2.10521	AT4G01150	hypotheticalprotein
13464381	0.0303467	2.03154	AT4G01430	nodulinMtN21-liketransporterfamilyprotein
13464538	0.000112854	4.15815	RGXT2	rhamnogalacturonanxylosyltransferase2
13464571	0.00217485	-2.49968	AT4G01883	polyketidecyclase/dehydraseandlipidtransportprotein
13464588	0.0446097	2.03321	AT4G01895	systemicacquiredresistance(SAR)regulatorproteinNIMIN-1-likeprotein
13464791	0.00295816	2.08137	AT4G02200	proteindehydration-INDUCED19-5
13465157	0.00120478	-2.98841	AT4G02920	hypotheticalprotein
13465479	0.00551316	-2.78802	FIB	fibrillin
13465558	0.00125879	4.10347	RLP46	receptorlikeprotein46
13465688	8.3136e-05	2.12213	CRK40	cysteine-richreceptor-likeproteinkinase40
13465885	0.0327489	2.0303	NDB2	NAD(P)HdehydrogenaseB2
13466262	0.0122916	2.44771	AT4G08260	putativeproteinphosphatase2C53
13466279	0.00196776	2.87622	AT4G08290	nodulinMtN21/EamA-liketransporterfamilyprotein
13466291	0.00398846	3.56676	AT4G08300	nodulinMtN21/EamA-liketransporterfamilyprotein
13466453	0.0522075	2.1135	AT4G08780	peroxidase38
13466555	0.0010971	2.40301	ISA3	isoamylase3
13466776	0.0027539	-2.01372	ATPD	F-typeH+-transportingATPasesubunitdelta
13466967	0.00373034	-3.14428	ATSPS4F	probablesucrose-phosphatesynthase4
13467069	0.0069396	-2.73046	LHCB5|RPT3	chlorophylla-bbindingproteinCP26|regulatoryparticletriple-AATPase3
13467112	0.000676024	2.8746	AT4G10500	oxidoreductase,2OG-Fe(II)oxygenasefamilyprotein
13467247	0.00155779	4.63053	AT4G11000	ankyrinrepeat-containingprotein
13467276	0.00520496	2.73998	WRKY41	putativeWRKYtranscriptionfactor41
13467377	0.00433848	5.89831	ACS6	1-aminocyclopropane-1-carboxylatesynthase6
13467423	0.00115627	3.22975	RHA1A	RING-H2zincfingerproteinRHA1a
13467648	0.0138588	2.06185	AT4G11910	proteinSTAY-GREEN2
13467885	0.000543506	4.23432	NUDT7	nudixhydrolase7
13467928	0.00121395	-3.59891	AT4G12830	hydrolase,alpha/betafoldfamilyprotein
13468173	0.00695348	2.6727	AMT1;1	ammoniumtransporter1;1
13468308	0.00255229	2.40174	RLP50	receptorlikeprotein50
13468477	0.00492401	2.47829	ACD6	proteinacceleratedcelldeath6
13468495	0.000441717	2.86935	AT4G14450	hypotheticalprotein
13468972	0.00354901	2.21139	UGT71B5	UDP-glucosyltransferase71B5
13469120	0.00531935	-2.64388	CLA1	1-deoxy-D-xylulose-5-phosphatesynthase
13469756	0.000623626	-6.53923	AT4G16980	arabinogalactanfamilyprotein
13469883	0.00178853	-5.50325	TIP2;2	tonoplastintrinsicprotein2;2
13470146	0.014006	2.44603	AT4G17900	PLATZtranscriptionfactorfamilyprotein
13470250	0.000682051	4.99833	PUP7	purinepermease7
13470255	9.54814e-05	5.98029	AT4G18205	nucleotide-sugartransporterfamilyprotein
13470554	0.0632793	2.11463	BEH3	BES1/BZR1-likeprotein3
13470705	0.0292535	-2.02366	NCED4	nine-cis-epoxycarotenoiddioxygenase4
13471046	0.000484814	2.2559	VSR7	vacuolar-sortingreceptor7
13471357	0.0167905	2.84652	AT4G20830	FAD-bindingBerberinefamilyprotein
13471470	0.0241894	2.17636	AAT1	aminoacidtransporter1
13471571	0.00266876	-2.03022	PSBQA	oxygenevolvingcomplexofphotosystemIIsubunitPsbQ
13471626	0.00105737	-2.22629	AT4G21445	hypotheticalprotein
13471686	0.00557564	2.43577	AT4G21534	Diacylglycerolkinasefamilyprotein
13471771	0.00794579	-2.86881	AT4G21620	glycine-richprotein
13472121	0.00673352	3.16928	CYP706A1	cytochromeP450,family706,subfamilyA,polypeptide1
13472127	0.000589427	4.62249	CYP706A2	cytochromeP450,family706,subfamilyA,polypeptide2
13472305	0.00596806	4.19611	CRK7	cysteine-richreceptor-likeproteinkinase7
13472326	0.00608356	2.8518	CRK10	cysteine-richreceptor-likeproteinkinase10
13472361	0.0101708	3.46849	CRK23	putativecysteine-richreceptor-likeproteinkinase23
13472381	0.0402323	-2.05397	PIP1;5	putativeaquaporinPIP1-5
13472422	0.00327456	2.79329	AT4G23470	PLAC8familyprotein
13472487	0.00500204	4.96236	AT4G23610|AT4G23620	lateembryogenesisabundanthydroxyproline-richglycoprotein|ribosomalL25/TL5/CTCN-terminal5SrRNAbindingdomain-containingprotein
13472672	0.00227206	2.1207	CSLG3	cellulosesynthase-likeproteinG3
13472679	0.00050455	8.47241	CSLG2	cellulosesynthase-likeproteinG2
13472766	0.00116022	2.59758	YSL1
13472875	0.00716037	3.29064	AT4G24380|AT4G24390	hypotheticalprotein|auxinsignalingF-BOX4
13473038	0.00139058	12.1235	DIC2	dicarboxylatecarrier2
13473149	0.000377975	-2.63115	HVA22D	HVA22-likeproteind
13473175	0.00805008	-2.18607	TPD1	tapetumdeterminant1
13473189	0.000289968	2.80945	AT4G25030	hypotheticalprotein
13473203	0.00354645	-2.84013	ACP4	acylcarrierprotein4
13473374	0.0506446	2.17979	AT4G25390	receptor-likeserine/threonine-proteinkinase
13473579	0.00449851	2.44143	AT4G25900	aldose1-epimerasefamilyprotein
13473606	0.00256573	-2.0028	PGP2	P-glycoprotein2
13473670	0.00524112	2.61017	MEK1	mitogen-activatedproteinkinasekinase1
13473704	0.00842101	2.57173	AT4G26120	regulatoryproteinNPR2
13473882	0.0114388	-3.02256	AT4G26530	fructose-bisphosphatealdolase5
13474074	0.00988581	2.11615	ACO2	aconitase2
13474237	0.000869582	-4.06812	PORB	light-dependentNADPH:protochlorophyllideoxidoreductaseB
13474308	0.00731154	2.01355	AT4G27657	hypotheticalprotein
13474404	0.0158122	2.30498	AT4G27860	vacuolarirontransporter-likeprotein
13474700	0.00052801	5.43916	HAE	receptor-likeproteinkinase5
13474847	0.00136476	3.16803	XIH
13474876	0.00126002	-2.11919	AT4G28730	glutaredoxin-C5
13474903	0.00092525	-2.19152	AT4G28780	GDSLesterase/lipase
13475343	0.000510062	9.41947	AT4G29780	hypotheticalprotein
13475409	0.00248183	-3.53371	AT4G30020	PA-domaincontainingsubtilasefamilyprotein
13475796	0.0018633	-2.23055	AT4G30993	Calcineurin-likemetallo-phosphoesterasesuperfamilyprotein
13476031	0.00135177	-2.1585	AT4G31390	ABC1-likekinaserelatedtochlorophylldegradationandoxidativestress1
13476222	0.0177526	-2.53312	GPX7	glutathioneperoxidase7
13476306	0.00452691	3.73159	AT4G32020	hypotheticalprotein
13476387	0.00600032	-2.26575	AT4G32190	myosinheavychain-relatedprotein
13476550	0.00623162	-3.77265	AT4G32480	hypotheticalprotein
13476781	0.00455874	-4.72207	VTE1	tocopherolcyclase
13476993	0.000128376	-5.47016	PME44	pectinesterase44
13477081	0.00378594	2.3517	AT4G33540	metallo-beta-lactamasefamilyprotein
13477107	0.00743038	-2.42085	BCA5|AT4G33585	betacarbonicanhydrase5|hypotheticalprotein
13477178	0.0141768	-2.68028	AT4G33666	hypotheticalprotein
13477210	0.0108565	3.01759	AT4G33920	putativeproteinphosphatase2C63
13477259	0.0129079	-2.63841	AT4G33960	hypotheticalprotein
13477262	0.00590525	-2.71546	ABF3	abscisicacidresponsiveelements-bindingfactor3
13477374	0.000917403	4.62654	AT4G34150	calcium-dependentlipid-bindingdomain-containingprotein
13477395	0.00173815	-2.41989	ALDH3I1	aldehydedehydrogenase3I1
13477414	0.000257352	-2.00072	FUC95A	alpha-L-fucosidase2
13477499	0.000657744	3.34181	XLG2	extra-largeGTP-bindingprotein2
13477518	0.00604826	3.28761	RRTF1	ethylene-responsivetranscriptionfactorERF109
13477641	0.0315275	-2.33821	SQS2	squalenesynthase2
13477875	0.0167097	2.01358	CPK5	calmodulin-domainproteinkinase5
13478049	0.00447806	2.11785	CONNEXIN32	putativeserine/threonine-proteinkinaseCx32
13478362	0.00250867	-2.3	ALDH3F1	aldehydedehydrogenase3F1
13478439	0.000240063	-4.16213	BEE2
13478753	0.0211494	-2.35401	MEE59	proteinmaternaleffectembryoarrest59
13478908	0.00352984	-4.35791	SQE3	squaleneepoxidase3
13479012	0.00854967	2.13874	AT4G38080	hydroxyproline-richglycoproteinfamilyprotein
13479104	0.0161535	2.03418	AT4G38340	noduleinceptionprotein-likeprotein3
13479147	0.00504442	-2.9168	ROPGEF1	Ropguaninenucleotideexchangefactor1
13479226	0.000906725	5.36884	AT4G38540	FAD/NAD(P)-bindingoxidoreductasefamilyprotein
13479235	0.00170926	4.7768	AT4G38550	phospholipaselikeprotein(PEARLI4)family
13479248	0.000288921	6.01609	AT4G38560	phospholipaselikeprotein(PEARLI4)
13479318	0.00566761	-2.52258	AT4G38860	SAUR-likeauxin-responsiveprotein
13479362	0.00130789	4.9148	EDS5|AT4G39040	enhanceddiseasesusceptibility5|putativeRNA-bindingproteincontainingKHdomain
13479485	0.0133251	2.13734	AT4G39270	leucine-richrepeatproteinkinase-likeprotein
13479505	0.000792904	-8.01632	CAD9|AT4G39340	putativecinnamylalcoholdehydrogenase9|hypotheticalprotein
13479632	0.000479579	2.57904	GGT1	gamma-glutamyltranspeptidase1
13479663	0.00550575	3.28404	AT4G39670	glycolipidtransferprotein
13479689	0.000997384	-4.55343	AT4G39730	Lipase/lipooxygenase,PLAT/LH2familyprotein
13479710	0.00285962	3.32198	AT4G39830	putativeL-ascorbateoxidase
13479772	0.015929	2.5107	RABH1c
13479913	0.00598506	-2.00527	AT4G00165	bifunctionalinhibitor/lipid-transferprotein/seedstorage2Salbuminsuperfamilyprotein
13479991	0.00535406	2.08448	CRCK2	calmodulin-bindingreceptor-likecytoplasmickinase2
13480002	0.00495904	-2.71661	ANTR2	inorganicphosphatetransporterPHT4;4
13480344	0.0207441	2.18032	AT4G00940	DofzincfingerproteinDOF4.1
13480367	0.003617	2.70857	CNGC13	cyclicnucleotide-gatedchannel13
13480388	0.0022893	-4.48811	TBL26	proteintrichomebirefringence-like26
13480522	0.0175293	2.45982	AT4G01390	TRAF-likefamilyprotein
13480560	0.0103685	2.01936	NTM1	NACdomain-containingprotein68
13480634	0.000438799	2.77525	AT4G01700|PPOX	Chitinasefamilyprotein|protoporphyrinogenoxidase
13480813	0.00450814	-2.12595	PIT1	proteinpitchoun1
13480899	1.99045e-06	14.9557	SAG21	senescence-associatedprotein
13480982	0.00458358	-2.45374	AT4G02530	chloroplastthylakoidlumenprotein
13481123	0.021747	-2.03651	PSAD-1	photosystemIsubunitD-1
13481398	0.00381523	-2.61004	DFL2	auxin-responsiveGH3familyprotein
13481430	0.00809834	2.75102	AT4G03450	ankyrinrepeat-containingprotein
13481574	0.0077245	3.08085	CRK36	cysteine-richreceptor-likeproteinkinase36
13481802	0.00183741	3.90822	ALN	allantoinase
13481878	0.0650909	2.00449	FUR1	equilibrativenucleotidetransporter3
13481912	2.90291e-05	-3.32313	PSBQ-2	photosystemIIsubunitQ-2
13482241	0.00787981	2.02643	MEKK3	MAPK/ERKkinasekinase3
13482338	0.00842259	3.43423	AT4G08770	putativeapoplasticperoxidasePrx37
13482365	0.00219956	2.10601	AT4G08870	arginineamidohydrolase
13482390	0.000543541	-3.23209	APX4|GRF1	thylakoidlumenalprotein|14-3-3-likeproteinGF14chi
13482463	0.00263899	-2.99424	AT4G09350	NADHdehydrogenase-likecomplexT
13482670	0.00689323	-2.19802	AT4G10030|HSD5	hydrolase,alpha/betafoldfamilyprotein|hydroxysteroiddehydrogenase5
13482990	0.0269386	2.15971	AT4G10860	hypotheticalprotein
13483342	0.00831223	4.02212	PLDGAMMA3	phospholipaseDgamma3
13483360	0.0102122	2.93604	PLDGAMMA1	phospholipaseDgamma1
13483539	0.000170054	-4.7853	CYP706A6	cytochromeP450,family706,subfamilyA,polypeptide6
13483579	0.000254673	-3.15342	SKU5
13483684	0.000539204	7.9326	AT4G12735	hypotheticalprotein
13483966	0.0278289	2.4462	RTFL12	proteinrotundifolialike12
13484050	0.016148	2.24376	AMT1;1	ammoniumtransporter1;1
13484322	0.00106407	12.2191	AT4G14090	anthocyanin5-O-glucosyltransferase
13484549	0.000533727	6.04998	XBAT34
13484641	0.0230658	-2.32152	AT4G14620|CPuORF60	hypotheticalprotein|uncharacerizedprotein
13484950	0.00392178	2.03084	AT4G15270	glucosyltransferase-relatedprotein
13485255	0.00330911	-2.42422	AT4G16155	dihydrolipoyldehydrogenase
13485325	0.000758204	2.70811	AT4G16260	putativebeta-1,3-endoglucanasethatinteractswiththe30C02cystnematodeeffector.Mayplayaroleinhostdefense.
13485425	0.00351088	-2.81205	AT4G16410	hypotheticalprotein
13485756	0.00762965	2.11702	AT4G16960	TIR-NBS-LRRclassdiseaseresistanceprotein
13485840	0.0023895	-2.38988	CT-BMY	beta-amylase
13485963	0.0115112	2.61746	SCL13	proteinscarecrow-like13
13486009	0.022503	-2.09255	AT4G17360	putativeformyltetrahydrofolatedeformylase
13486087	0.0222312	3.28268	ERF6	ethyleneresponsiveelementbindingfactor6
13486230	0.0054467	2.29763	AT4G17720	RNArecognitionmotif-containingprotein
13486345	0.0026312	3.48198	5PTASE2	TypeIinositol-1,4,5-trisphosphate5-phosphatase2
13486443	0.000993745	9.78043	AT4G18250	putativereceptorserine/threoninekinase
13486459	0.00844599	-2.55293	TRANS11	phospho-N-acetylmuramoyl-pentapeptide-transferase-likeprotein
13486475	7.13123e-05	2.24766	AT4G18360	glycolateoxidase
13486540	0.0103113	-2.31067	CHLI1	magnesium-chelatasesubunitchlI
13486658	0.0074868	3.79153	HSFA4A	heatstresstranscriptionfactorA-4a
13486686	0.00602186	2.06653	XTH29	probablexyloglucanendotransglucosylase/hydrolaseprotein29
13486861	0.00106916	3.44776	AT4G19370	hypotheticalprotein
13486993	0.00101968	2.2734	NPR4	NPR1-likeprotein4
13487067	0.0210929	2.97076	AT4G19880	GlutathioneS-transferasefamilyprotein
13487642	0.0160088	-4.69036	AT4G21650	Subtilasefamilyprotein
13487729	0.000753208	2.93067	MSRB7	peptidemethioninesulfoxidereductaseB7
13487734	0.0417993	2.10794	MSRB8	methioninesulfoxidereductaseB8
13487775	0.00904219	2.31372	AT4G21903	mateeffluxdomain-containingprotein
13487907	0.0100574	-2.24734	KT2/3
13488102	0.00392308	-3.65506	APT3	adeninephosphoribosyltransferase3
13488114	0.000470718	2.15305	AT4G22590|CPuORF27	trehalose-phosphatephosphataseG|uncharacerizedprotein
13488183	0.00357866	3.23797	ACR7	ACTdomainrepeat7protein
13488230	0.00155463	15.6986	LDOX	leucoanthocyanidindioxygenase
13488283	0.0260086	2.18352	AT4G22980	hypotheticalprotein
13488286	0.0061483	-2.00506	AT4G22990	SPXdomain-containingmembraneprotein
13488297	0.000677612	2.37449	UTR2	UDP-galactosetransporter2
13488377	0.00179112	2.05433	CRK11	cysteine-richreceptor-likeproteinkinase11
13488463	0.00692443	-4.65361	CRK21	cysteine-richreceptor-likeproteinkinase21
13488477	0.00219518	2.09708	CRK24	cysteine-richreceptor-likeproteinkinase24
13488714	0.00337421	7.26508	WRKY53|AT4G23800	putativeWRKYtranscriptionfactor53|HMG(highmobilitygroup)boxprotein
13488719	0.00216095	-3.29063	AT4G23820	glycosidehydrolasefamily28protein/polygalacturonase(pectinase)familyprotein
13488943	0.0125337	-2.00284	AGL24
13489109	0.00735044	-2.00552	RBP31	ribonucleoprotein
13489295	0.000867854	3.86284	MC2	metacaspase2
13489365	0.00594808	-2.92301	AT4G25290	DNAphotolyase
13489661	0.00291819	2.30476	AT4G25940	ENTH/ANTH/VHSsuperfamilyprotein
13489705	0.0108292	2.39583	AT4G26060	ribosomalproteinL18aefamilyprotein
13490082	0.00360574	-4.12762	VTC2	GDP-L-galactosephosphorylase1
13490103	0.00692521	2.57478	AT4G26910	Dihydrolipoamidesuccinyltransferase
13490297	0.000207214	8.56367	AT4G27280	EF-hand,calciumbindingmotif-containingprotein
13490301	0.00146917	2.5417	AT4G27300	G-typelectinS-receptor-likeserine/threonine-proteinkinaseSD1-1
13490406	0.00124254	-4.99439	ENODL2	earlynodulin-likeprotein2
13490544	0.000477324	-3.48985	AT4G27700	rhodanese-likedomain-containingprotein
13490589	0.0091152	2.73316	BGLU10	betaglucosidase10
13490677	0.00225899	-2.62739	AT4G28080	tetratricopeptiderepeatdomainprotein
13490723	0.00421744	-2.47299	AT4G28140	ethylene-responsivetranscriptionfactorERF054
13490913	0.00159075	-3.28256	PSAE-1	photosystemIreactioncentersubunitE
13491298	0.00138383	-6.88197	AT4G29905	hypotheticalprotein
13491495	0.00179677	5.67842	XTH24	xyloglucanendotransglucosylase/hydrolaseprotein24
13491800	0.00799439	-2.14801	FAD6	omega-6fattyaciddesaturase
13491984	0.00255096	4.69353	CYP83B1	cytochromeP45083B1
13492019	0.0264879	-2.6071	CSLC5	cellulose-synthase-likeC5
13492162	0.00132271	2.08192	AT4G31860	putativeproteinphosphatase2C60
13492358	0.00475993	-3.28582	AT4G32208	heatshockprotein70familyprotein
13492409	0.0223511	-2.23207	AT4G32340	tetratricopeptiderepeatdomain-containingprotein-likeprotein
13492459	0.000507202	-2.36939	AT4G32460|AT4G32450	hypotheticalprotein|pentatricopeptiderepeat-containingprotein
13492676	0.00366254	5.55374	GAMMA-VPE	vacuolar-processingenzymegamma
13492719	0.0159809	-2.11071	GLDP1	glycinedehydrogenase[decarboxylating]2
13492738	0.0278351	2.40988	AT4G33040	glutaredoxin-C6
13492742	0.000816375	7.13123	EDA39	calmodulin-bindingprotein
13492976	0.0169923	2.00194	FLDH|AT4G33355	Rossmann-foldNAD(P)-bindingdomain-containingprotein|pathogenesis-relatedlipid-transferfamilyprotein
13493118	0.000261898	-3.94117	AT4G33660	hypotheticalprotein
13493340	0.000745093	-2.32781	AT4G34090|AT4G34080	hypotheticalprotein
13493360	0.0242709	2.1487	UGT73B2	UDP-glucosyltransferase73B2
13493386	0.00259312	2.14078	EDA9	D-3-phosphoglyceratedehydrogenase
13493399	0.0197491	-2.03746	AT4G34220	leucine-richrepeatproteinkinasefamilyprotein
13493432	0.00169553	-2.30099	HDR	4-hydroxy-3-methylbut-2-enyldiphosphatereductase
13493456	0.00276654	2.09859	AGB1	guaninenucleotide-bindingproteinsubunitbeta
13493527	0.00273261	-2.18222	SSR16	smallsubunitribosomalprotein16
13493701	0.00345814	-6.4215	CAT2	catalase2
13493743	0.000184665	8.28988	LHT7|AT4G35170	LYS/HIStransporter7|lateembryogenesisabundanthydroxyproline-richglycoprotein
13493773	0.00149071	-3.70105	AT4G35250	Rossmann-foldNAD(P)-bindingdomain-containingprotein
13494044	0.00924465	-2.1665	MCA1	proteinMID1-complementingactivity1
13494073	0.00505702	2.01403	AT4G35985	senescence/dehydration-associatedprotein
13494261	0.00807874	-2.64728	BGAL3	beta-galactosidase3
13494337	0.00889256	3.68754	AT4G36500	hypotheticalprotein
13494354	0.0228174	-2.25594	AT4G36530	hydrolase,alpha/betafoldfamilyprotein
13494815	0.0194957	-2.39665	LBD39	LOBdomain-containingprotein39
13494840	0.0168662	3.21338	ACA2	calcium-transportingATPase2
13494881	0.00295725	-5.78882	XTH7	xyloglucanendotransglucosylase/hydrolaseprotein7
13494962	0.00196806	-3.36632	NDH-M	NAD(P)H-quinoneoxidoreductasesubunitM
13495281	0.0162331	4.0762	AT4G38550	phospholipaselikeprotein(PEARLI4)family
13495420	0.0015201	-6.55957	PRP4	proline-richprotein4
13495478	0.01079	-2.27534	AT4G38840	SAUR-likeauxin-responsiveprotein
13495607	0.00783364	2.28796	AT4G39140	RING/U-boxdomain-containingprotein
13495645	0.00726653	2.80683	AT4G39230	NmrA-likenegativetranscriptionalregulatorfamilyprotein
13495775	0.0027861	2.6086	AT4G39580	F-box/kelch-repeatprotein
13495802	0.00680627	-2.73675	FKBP16-2	FK506-bindingprotein16-2
13495851	0.00192172	-3.51967	MIPS1	myo-inositol-1-phosphatesynthase1
13495983	0.0176177	-2.92291	HB16	homeobox-leucinezipperproteinATHB-16
13496208	0.00166898	-2.10955	LHCB4.1	chlorophylla-bbindingproteinCP29.1
13496213	0.00551431	2.10698	LECRKA4.1	lectinreceptorkinaseA4.1
13496326	0.00272836	2.36529	AT5G01850	proteinkinasefamilyprotein
13496423	0.00129102	-2.30186	OHP	onehelixprotein
13496433	0.00495855	-2.46272	AT5G02160	hypotheticalprotein
13496452	0.0105424	-2.9404	AT5G02180	transmembraneaminoacidtransporterfamilyprotein
13496475	0.0152136	-2.42633	AT5G02230	haloaciddehalogenase-likehydrolasesuperfamilyprotein
13496677	0.00771307	-2.09478	AT5G02710|AT5G02720	hypotheticalprotein
13496733	0.00407797	-2.25807	LCL1	proteinLHY/CCA1-like1
13497264	0.00999843	-2.19298	AT5G04080	hypotheticalprotein
13497438	0.00132648	-4.55429	AT5G04380	S-adenosyl-L-methionine-dependentmethyltransferase-likeprotein
13497582	0.000886326	2.77896	ADR1-L2	ADR1-like2protein
13497609	0.00014267	-2.28495	AT5G04810	pentatricopeptide(PPR)repeat-containingprotein
13497692	0.00185874	3.98044	ALA1	phospholipid-transportingATPase1
13497772	0.00768359	2.5161	AT5G05190	hypotheticalprotein
13497887	0.00613362	2.04839	AT5G05460	beta-endo-N-acetyglucosaminidase
13498023	0.0274372	-2.22305	FAD8	fattyaciddesaturase8
13498279	0.000109527	-2.09692	AT5G06220	LETM1-likeprotein
13498433	0.00308772	2.17273	AT5G06610	hypotheticalprotein
13498458	0.0111283	-2.0157	TBR	hypotheticalprotein
13498809	0.0504932	2.00736	GDH2	glutamatedehydrogenase2
13499048	0.000339236	9.00928	TT7	Flavonoid3'-monooxygenase
13499078	0.00328302	-5.09743	AT5G08050	hypotheticalprotein
13499132	0.0133922	2.16227	scpl35	serinecarboxypeptidase-like35
13499397	0.00882382	-2.1572	FLS1	flavonolsynthase1
13499405	0.0117456	2.37558	AT5G08660	hypotheticalprotein
13499516	0.0150253	3.11442	AT5G09290	Inositolmonophosphatasefamilyprotein
13499642	0.00249702	-2.18974	MTHSC70-2	mitochondrialHSO702
13499720	0.00852327	-2.51652	CESA5	cellulosesynthaseAcatalyticsubunit5[UDP-forming]
13499909	0.0222693	2.01476	MES5	methylesterase5
13499982	0.45511	-2.13299
13500025	0.0010937	2.31179	AT5G10695	hypotheticalprotein
13500329	0.0157203	-2.17775	AT5G11420	hypotheticalprotein
13500435	0.123691	2.02479	AT5G11650	alpha/betafoldhydrolasefamilyprotein
13500450	0.000725839	3.77528	NADP-ME2	NADP-dependentmalicenzyme2
13500580	0.000948057	4.29196	cwINV6	beta-fructofuranosidase,insolubleisoenzymeCWINV6
13500601	0.0172874	2.29762	AT5G11950	cytokininriboside5'-monophosphatephosphoribohydrolaseLOG8
13500637	0.000535661	-9.21352	AT5G12110	elongationfactor1-beta1
13500902	0.00142505	3.31109	AT5G13200	GRAMdomainfamilyprotein
13500970	0.00077651	2.86835	PBS3	4-substitutedbenzoates-glutamateligaseGH3.12
13500977	0.0595943	2.04997	Rap2.6L	ethylene-responsivetranscriptionfactorERF113
13500998	0.0163967	2.18417	AT5G13370	auxin-responsiveGH3familyprotein
13501021	0.00432528	-2.21228	IQD11	proteinIQ-domain11
13501189	0.00108202	2.48311	ZIFL1	zincinducedfacilitator-like1protein
13501251	0.00155529	3.14301	TT4	chalconesynthase
13501547	0.00214288	-5.95892	CA2	carbonicanhydrase2
13501625	0.00744047	2.63222	SAG101	acylhydrolase
13501752	5.02277e-05	-11.805	GASA4	gibberellin-regulatedprotein4
13501790	0.00661668	-2.83971	MYB16	mybdomainprotein16
13502105	0.00197889	-7.0978	AT5G16030	hypotheticalprotein
13502157	0.000454018	2.16772	AT5G16170	core-2/I-branchingbeta-1,6-N-acetylglucosaminyltransferasefamilyprotein
13502585	0.00024906	10.9937	GSTF12	glutathioneS-transferasephi12
13502749	0.0010259	-2.2795	AT5G17670	hydrolase-likeprotein
13502782	0.0105597	-2.09582	PSRP6	plastid-specific50Sribosomalprotein6
13502829	0.00137974	2.30865	TRP1	anthranilatephosphoribosyltransferase
13502841	0.00233096	-3.51897	AT5G18030	SAUR-likeauxin-responsiveprotein
13502893	0.00393377	3.4391	AT5G18130	hypotheticalprotein
13502908	0.0118347	2.33654	GDH1	glutamatedehydrogenase1
13502996	0.000971303	8.24723	AT5G18470	curculin-like(mannose-binding)lectinfamilyprotein
13503308	0.00637308	-2.85178	AT5G19120	aspartylproteasefamilyprotein
13503355	0.000825972	-2.77692	AT5G19190	hypotheticalprotein
13503391	0.000710337	3.5928	AT5G19240	GPI-anchoredglycoproteinmembraneprecursor
13503510	0.00121053	2.02342	AT5G19440	alcoholdehydrogenase-likeprotein
13503530	0.0281632	2.14918	NUDT24	nudixhydrolase24
13503765	0.00651001	-2.04609	AT5G19940|AT5G19950	plastid-lipidassociatedproteinPAP/fibrillinfamilyprotein|hypotheticalprotein
13503839	0.00337391	-3.03836	NUDX19	nudixhydrolase19
13503924	0.000478958	5.93451	BCB	blue-copper-bindingprotein
13503938	0.00290104	-4.35989	DIN10|FLA2	putativegalactinol--sucrosegalactosyltransferase6|fasciclin-likearabinogalactanprotein2
13504132	0.00365174	-2.68915	AT5G20935	hypotheticalprotein
13504174	0.000862037	2.0251	AT5G21090	leucine-richrepeat-containingprotein
13504183	0.00517988	-3.87118	AT5G21100	L-ascorbateoxidase
13504240	0.00825681	-2.1838	AT5G21222	pentatricopeptiderepeatandserine/threoninekinasedomain-containingprotein
13504272	0.0102569	-2.52936	AT5G21430	chaperoneDnaJ-domaincontainingprotein
13504415	0.00213361	5.53275	NIT4|GAPB	bifunctionalnitrilase/nitrilehydrataseNIT4|glyceraldehyde-3-phosphatedehydrogenaseB
13504496	0.00138404	-3.049	FAR1	fattyacyl-CoAreductase1
13504508	0.00151686	3.87717	AT5G22520	hypotheticalprotein
13504516	0.00381658	3.64028	AT5G22545	hypotheticalprotein
13504557	0.000783482	-3.39103	emb1211	MORN(MembraneOccupationandRecognitionNexus)repeat-containingprotein
13504582	0.0285879	2.14829	AT5G22690	TIR-NBS-LRRclassdiseaseresistanceprotein
13504702	0.00440386	2.59864	IMS2	methylthioalkylmalatesynthase3
13505219	0.010655	2.0196	AT5G24210	lipaseclass3familyprotein
13505508	1.43453e-05	-2.77864	CYP71B12	cytochromeP45071B12
13505572	0.00341297	2.68277	AT5G25250	Flotillin-likeprotein1
13505679	0.00298501	-13.0451	AT5G25460	hypotheticalprotein
13505828	0.0108169	-2.71111	TGG2	myrosinase2
13505840	0.00231785	4.30888	FC1	ferrochelatase1
13506218	0.000140744	8.32345	CBP60G	Cam-bindingprotein60-likeG
13506443	0.000759598	7.9068	CNI1	E3ubiquitin-proteinligaseATL31
13506524	0.0207821	2.56622	LACS7	long-chainacyl-CoAsynthetase7
13506670	0.0228697	2.62217	AT5G27760	hypoxia-responsivefamilyprotein
13506972	0.00604857	2.00167	AT5G28830	hypotheticalprotein
13507077	0.00224349	3.42562	XGD1	xylogalacturonanbeta-1,3-xylosyltransferase
13507230	0.00112205	-2.48995	CAC2
13507303	0.000893799	-2.44795	MRU1	mto1respondingup1
13507645	0.0179549	2.08064	AT5G37070	hypotheticalprotein
13507825	0.00216568	-2.23054	AT5G37670	heatshockprotein15.7
13507989	0.00535927	3.00096	AT5G38210	proteinkinase-likeprotein
13508103	0.00163828	-3.59179	AT5G38520	alpha/beta-hydrolase-likeprotein
13508159	0.000926251	6.82904	AT5G38710	prolinedehydrogenase2
13508271	0.0164857	4.73958	AT5G39020	putativereceptor-likeproteinkinase
13508296	0.00418536	2.73788	AT5G39050	phenolicglucosidemalonyltransferase1
13508428	4.15339e-05	8.69446	AT5G39670|EMB2744	putativecalcium-bindingproteinCML45|pentatricopeptiderepeat-containingprotein
13508672	0.00171823	-2.7384	CRK42|AT5G40382	cysteine-richreceptor-likeproteinkinase42|putativecytochromecoxidasesubunit5C-4
13508854	0.0030307	2.6711	AT5G40690	hypotheticalprotein
13508883	0.0262877	2.23626	G6PD6	glucose-6-phosphatedehydrogenase6
13508897	0.00463572	2.95193	LHT1	Lysinehistidinetransporter1
13509362	0.00205678	-4.10562	AT5G41900	hydrolase,alpha/betafoldfamilyprotein
13509428	0.0115596	2.6583	AT5G42010|RBCS1A	WD40domain-containingprotein|ribulosebisphosphatecarboxylasesmallchain1A
13509435	0.00109825	2.71772	AT5G42050	DCD(DevelopmentandCellDeath)domainprotein
13509561	0.00491661	-2.99227	VAR1|AT5G42280	ATP-dependentzincmetalloproteaseFTSH5|cysteine/histidine-richC1domain-containingprotein
13510281	0.00267594	-3.2327	AT5G44020	HADsuperfamily,subfamilyIIIBacidphosphatase
13510310	0.00298632	2.02971	AT5G44060	hypotheticalprotein
13510316	0.00610987	3.18043	CAD1	phytochelatinsynthase1
13510327	0.00223186	-3.84146	FLA13	fasciclin-likearabinogalactanprotein13
13510364	0.000730391	-2.80739	GLK2
13510443	0.0164644	3.15456	DUR	putativeUDP-arabinose4-epimerase4
13510502	0.00035695	-3.02254	AT5G44572	hypotheticalprotein
13510747	0.000280466	3.63451	NPR3	NPR1-likeprotein3
13510863	0.00979017	2.57715	DUR3
13511038	0.00766991	5.50856	SAG12	cysteineprotease
13511072	0.0112784	-2.67878	AT5G45950	GDSLesterase/lipase
13511388	0.00102112	-2.57185	AT5G46730	glycine-richprotein
13511596	0.0298193	2.63636	ERF5	ethylene-responsivetranscriptionfactor5
13511638	0.00066613	-2.88979	AT5G47330	palmitoylproteinthioesterasefamilyprotein
13511963	0.00133604	4.71354	RBOHD	respiratoryburstoxidase-D
13512378	0.00848212	-3.30902	AT5G48900	putativepectatelyase20
13512407	2.50448e-05	2.6876	AT5G48960	HAD-superfamilyhydrolase,subfamilyIG,5'-nucleotidase
13512719	0.000347902	2.71424	AT5G49680	SABRE-likeprotein
13512772	0.0034819	3.42985	AT5G49760	leucine-richrepeatproteinkinase-likeprotein
13512872	0.000267032	-2.32865	CPHSC70-2EATSHOCKPROTEIN70-2|AT5G49920	heatshockprotein70-2|octicosapeptide/Phox/Bem1pdomain-containingprotein
13513234	0.0543823	-2.04504
13513360	0.00400028	2.40208	ERD1	chaperoneproteinClpD
13513536	0.00204551	-3.682	AT5G51440	heatshockprotein23.5
13513711	0.00232584	-2.92637	AT5G51720	NEETgroupprotein
13513764	0.00866118	2.8363	AT5G51830	pfkB-likecarbohydratekinasefamilyprotein
13513861	0.00190791	-3.86377	crr1	dihydrodipicolinatereductase3
13513915	0.0319881	-2.15551	AT5G52280	Myosinheavychain-relatedprotein
13513933	0.00741474	-2.00983	LTI78	low-temperature-responsiveprotein78/desiccation-responsiveprotein29A
13513983	0.00159379	-2.13555	HCF106	sec-independentproteintranslocaseproteinTATB
13514081	0.000321051	-9.17651	HSP90.1	heatshockprotein90.1
13514122	0.000925661	3.01668	AT5G52740	coppertransportfamilyprotein
13514125	0.00470678	5.88142	AT5G52750	heavymetaltransport/detoxificationdomain-containingprotein
13514189	0.00279998	-2.44479	PKP-BETA1	plastidialpyruvatekinase2
13514219	0.00556848	-2.65862	AT5G52970	thylakoidlumenalprotein2
13514434	0.00203021	2.15667	AT5G53420	CCTmotiffamilyprotein
13514548	0.00941617	2.41369	YSL3
13514773	0.00898342	2.20197	HGO|AT5G54090	homogentisate1,2-dioxygenase|DNAmismatchrepairproteinMutS,type2
13514872	0.00266597	-7.86309	LHCB3|ATM2	light-harvestingchlorophyllB-bindingprotein3|myosin2
13514954	0.000441723	9.98182	PBP1	pinoid-bindingprotein1
13514958	0.00774552	2.09992	FQR1	flavodoxin-likequinonereductase1
13515105	0.0161141	2.36705	AT5G54860	probablefolate-biopterintransporter4
13515188	0.00447751	-2.11423	AT5G55050	GDSLesterase/lipase
13515359	0.00044768	2.87727	AT5G55450	bifunctionalinhibitor/lipid-transferprotein/seedstorage2Salbumin-likeprotein
13515363	0.00498369	3.00494	AT5G55460|NHX3	bifunctionalinhibitor/lipid-transferprotein/seedstorage2Salbuminsuperfamilyprotein|sodium/hydrogenexchanger4
13515419	0.00762325	-2.67447	AT5G55620	hypotheticalprotein
13515537	0.00524409	2.5312	OPT1	oligopeptidetransporter1
13515617	0.000350937	-2.65492	AT5G56100	glycine-richprotein/oleosin
13515922	0.00341658	2.38004	AT5G56840	myb-liketranscriptionfactorfamilyprotein
13516003	0.00441599	-2.38564	LUT2	lycopeneepsiloncyclase
13516017	0.00984016	2.13023	AT5G57035|AT5G57040	U-boxdomain-containingproteinkinasefamilyprotein|Lactoylglutathionelyase/glyoxalaseIfamilyprotein
13516095	0.0127789	-2.17846	CIA2	chloroplastimportapparatus2protein
13516122	0.0314466	2.43667	CYP81F2	cytochromeP450,family81,subfamilyF,polypeptide2
13516193	0.0281428	-2.20297	AT5G57340	hypotheticalprotein
13516280	0.0037913	-2.57915	COL5	zincfingerproteinCONSTANS-LIKE5
13516308	0.00416927	-2.38242	AT5G57760	hypotheticalprotein
13516311	0.00555938	-3.34622	CER3	proteinECERIFERUM3
13516378	0.00233601	-2.24755	APO2	APOprotein2
13516505	0.00200519	-2.0209	PHOT2|AT5G58150	phototropin2|probablyinactiveleucine-richrepeatreceptor-likeproteinkinase
13516535	0.00158353	-2.27859	AT5G58160	formin-likeprotein13
13516661	0.0106978	2.52384	WNK4
13516820	0.00285947	-3.91264	AT5G58770	dehydrodolichyldiphosphatesynthase2
13516825	0.0190591	2.51849	AT5G58787	RING/U-boxdomain-containingprotein
13517189	0.00601284	-2.11065	AT5G59750	RibA-3-likeprotein
13517207	0.0052575	3.43871	RHL41	highlightresponsivezincfingerproteinZAT12
13517686	0.00251064	-2.83201	MYB34	mybdomainprotein34
13517727	0.0032052	2.38807	EXO70E2	exocystsubunitexo70familyproteinE2
13517828	0.0130412	2.40551	SNAP33	solubleN-ethylmaleimide-sensitivefactoradaptorprotein33
13517992	0.00431563	-2.35609	AT5G61670	hypotheticalprotein
13518326	0.00174947	-2.23967	AT5G62350	invertase/pectinmethylesteraseinhibitorfamilyprotein/DC1.2-likeprotein
13518412	0.0148527	2.02081	AT5G62570	calmodulinbindingprotein-likeprotein
13518456	0.00410797	-3.17219	HA11	H(+)-ATPase11
13518669	0.00706173	2.20858	AT5G63130	octicosapeptide/Phox/Bem1pdomain-containingprotein
13518786	0.00649214	-2.01364	FP3	farnesylatedprotein3
13518887	0.000764549	-4.73397	SHA1|NAC102	putativeE3ligaseSHA1|NACdomain-containingprotein102
13518947	0.000765308	5.44942	AAP4	aminoacidpermease4
13519067	0.0238499	2.10919	SAL2	3'(2'),5'-bisphosphatenucleotidase
13519141	0.00217254	3.43884	EXL2	proteinEXORDIUMlike2
13519160	0.0428651	2.06845	AGP1	arabinogalactanprotein1
13519174	0.00283015	2.64307	BETA-UP	beta-ureidopropionase
13519410	0.000497211	3.82841	WRKY51	putativeWRKYtranscriptionfactor51
13519470	0.000521369	-4.18846	ATH13	putativeABCtransporter
13519513	0.0231711	-2.55622	ASN2	asparaginesynthetase2
13519732	0.00795025	-2.28586	AT5G65470	O-fucosyltransferasefamilyprotein
13519860	0.00180959	2.74393	AT5G65750	2-oxoglutaratedehydrogenase,E1component
13520054	0.0100203	2.09606	ATRAD17	cellcyclecheckpointproteinRAD17
13520171	0.00783925	-3.38844	AT5G66520	pentatricopeptiderepeat-containingprotein
13520188	0.0107061	-2.43866	PSBO1	PSIIoxygen-evolvingcomplex1
13520236	0.00382366	3.19323	DAR3	proteinDA1-related3
13520317	4.67064e-05	2.86926	AT5G66790	wall-associatedreceptorkinase-like21
13520514	0.0164789	3.33295	AT5G67340	ARMrepeatsuperfamilyprotein
13520522	0.00211324	-2.11491	AT5G67385	phototropic-responsiveNPH3-likeprotein
13520679	0.000496801	3.29091	AT5G01100	O-fucosyltransferasefamilyprotein
13520854	0.00334593	-2.24728	RSR4	PyridoxalbiosynthesisproteinPDX1.3
13520877	0.00419635	2.1329	AT5G01450	RING/U-boxdomain-containingprotein
13521075	0.0105175	2.32824	AT5G01950	leucine-richrepeatproteinkinase-likeprotein
13521118	0.00202111	-2.88805	AT5G02020	hypotheticalprotein
13521190	0.00170173	2.15414	NAK|AT5G02280	putativeserine/threonine-proteinkinaseNAK|SNARE-likesuperfamilyprotein
13521349	0.000198832	-2.83766	AT5G02830|RHL2	pentatricopeptiderepeat-containingprotein|DNAtopoisomerase6subunitA
13521368	0.0220332	-2.62753	AT5G02940	hypotheticalprotein
13521505	0.0142646	2.01496	AT5G03380	heavymetaltransport/detoxificationdomain-containingprotein
13521612	0.00668736	2.89193	ATMDAR2	monodehydroascorbatereductase(NADH)
13521663	0.00712471	-3.83106	ATCSLA09	glucomannan4-beta-mannosyltransferase9
13522272	0.00184626	14.708	AT5G05300	hypotheticalprotein
13522293	0.0205668	2.32785	AT5G05340	peroxidase52
13522407	0.00134003	3.79924	ASA1	anthranilatesynthasecomponentI-1
13522535	0.00277421	-2.06774	AT5G06060	putativetropinedehydrogenase
13522648	0.00114124	4.49892	NHL3|AtPOT1b	NDR1/HIN1-Likeprotein3|protectionoftelomeresprotein1b
13522845	0.00631526	2.01881	AT5G06750	putativeproteinphosphatase2C
13522950	0.00450022	4.64168	ST2A	sulfotransferase2A
13523485	0.0142977	2.18097	AT5G08240	hypotheticalprotein
13523550	0.00337466	2.13136	AT5G08400	hypotheticalprotein
13523692	0.00845799	-3.00335	AT5G08720	hypotheticalprotein
13523723	0.000622904	5.08261	ATAF2|AT5G08780	proteinATAF2|winged-helixDNA-bindingtranscriptionfactorfamilyprotein
13523888	0.00273618	2.53335	AT5G09530	hydroxyproline-richglycoproteinfamilyprotein
13523913	0.00553927	-2.20425	PMDH2	peroxisomalNAD-malatedehydrogenase2
13524185	0.0497891	-2.2244	AT5G10150	hypotheticalprotein
13524375	0.00475886	-2.14146	KAC1	kinesinCDKA;1associated1
13524480	0.029785	-2.04885	AT5G10690	pentatricopeptiderepeat-containingprotein
13524523	0.000471019	2.4285	AT5G10760	aspartylproteasefamilyprotein
13524528	0.000526602	2.35	AT5G10770	aspartylproteasefamilyprotein
13524655	0.0202129	2.50852	AT5G11000	hypotheticalprotein
13524842	0.00608717	2.21806	ASP3	aspartateaminotransferase3
13525063	0.000933197	-3.93423	HSP17.6II	classIIheatshockprotein17.6
13525417	0.0112168	-2.03805	GSL12	callosesynthase3
13525472	0.00729095	2.69994	WRKY75	putativeWRKYtranscriptionfactor75
13525489	0.000605342	-6.00934	AT5G13140	pollenOlee1allergenandextensinfamilyprotein
13525508	0.00170518	3.48203	AT5G13190	GSH-inducedLITAFdomainprotein
13525569	0.00641662	-2.00727	AT5G13400	putativepeptide/nitratetransporter
13525701	0.000358105	-10.8638	GUN5	magnesiumchelatasesubunitH
13525757	0.0071178	-3.87882	SIG4	sigmafactor4
13525779	0.000131114	2.00206	PPH	pheophytinase
13526254	0.0310599	2.133	AT5G14700	Rossmann-foldNAD(P)-bindingdomain-containingprotein
13526325	0.0404272	2.08368	AT5G14940	probablepeptide/nitratetransporter
13526481	0.00682629	-2.01444	ENODL17	earlynodulin-likeprotein17
13526529	0.000313104	-2.28573	CLPB3|EDL1	caseinlyticproteinaseB3|EID1-likeF-boxprotein1
13526562	0.0227855	2.23247	AT5G15500	ankyrinrepeat-containingprotein
13526619	0.0215587	-2.39931	LNG1|AT5G15581	proteinlongifolia1|hypotheticalprotein
13526694	0.000116436	-5.76974	AT5G15780	pollenOlee1allergenandextensinfamilyprotein
13526962	0.0144516	2.08035	AT5G16480	atypicaldual-specificityphosphatase5
13527005	0.00256579	6.60356	GLN1;4	glutaminesynthetase1;4
13527351	0.0287571	-2.01021	RVE1	mybfamilytranscriptionfactor
13527897	0.0100909	2.66163	PGSIP6	plantglycogenin-likestarchinitiationprotein6
13527909	0.0120817	3.10053	AT5G18490	hypotheticalprotein
13527997	0.000182223	-2.32953	PCB2	3,8-divinylprotochlorophyllide
13528161	0.000135059	-2.67279	APL1	glucose-1-phosphateadenylyltransferaselargesubunit1
13528663	0.00527886	-2.54725	PHT4;5	phosphatetransporter4;5
13528865	0.0183113	2.08612	SUS1	sucrosesynthase1
13529369	0.000137191	6.67895	NAC090	NACdomain-containingprotein
13529414	0.00489753	-3.94601	AT5G22460	esterase/lipase/thioesterasefamilyprotein
13529467	0.00453335	2.22014	WRKY38	putativeWRKYtranscriptionfactor38
13529743	0.00576418	-3.41024	CaS	calciumsensingreceptor
13530101	0.000477553	-2.42255	SLAH3	SLAC1homologue3
13530156	0.0036833	-3.50717	SIGE	RNApolymerasesigmafactor5
13530175	7.5849e-05	-10.8506	SQP1	Squalenemonooxygenase1,1
13530185	0.00297729	-5.23011	AT5G24155	FAD/NAD(P)-bindingoxidoreductasefamilyprotein
13530412	0.00927496	3.26298	BGLU31	betaglucosidase31
13530444	0.00358613	2.36092	TIP	TCV-interactingprotein
13530775	0.000243985	-4.64639	AT5G25190	ethylene-responsivetranscriptionfactorERF003
13530918	0.00139603	-4.62537	RD22
13531016	0.00643264	2.86031	AT5G25820	Exostosinfamilyprotein
13531075	0.0036017	-2.47031	TGG1	myrosinase1
13531160	0.0313275	2.20432	WRKY50	putativeWRKYtranscriptionfactor50
13531174	0.0023444	-2.63996	AT5G26220	ChaC-likefamilyprotein
13531193	0.00554817	3.53453	MSS1	sugartransportprotein13
13531384	0.00202158	2.88842	TPR3|AT5G27020	Topless-relatedprotein3|hypotheticalprotein
13531409	0.038948	2.61842	RLP53	receptorlikeprotein53
13531662	0.00549334	-2.32236	DES1	bifunctionalcystathioninegamma-lyase/cysteinesynthase
13531726	0.0131888	2.00889	AT5G28237	tryptophansynthasebetachain-likeprotein
13531887	0.00612581	-2.04924	GME	GDP-mannose3,5-epimerase
13532137	0.00241697	2.6485	AT5G35200	putativeclathrinassemblyprotein
13532372	0.00139562	2.79657	AT5G35735	putativeauxin-responsiveprotein
13532469	0.00228066	-7.63649	AT5G35970	P-loopcontainingnucleosidetriphosphatehydrolasessuperfamilyprotein
13532568	0.00692211	2.41382	CYP81D1	cytochromeP45081D1
13532859	0.000442765	-6.7148	RVE2	MYBfamilytranscriptionfactorCircadian1
13533025	0.00228233	2.19221	GSR1	glutaminesynthetase1;1
13533076	0.00784132	2.58446	TCH2	calcium-bindingproteinCML24
13533188	0.0329285	-2.27635	PMI15	plastidmovementimpairedprotein15
13533199	0.0674288	2.0721	AT5G38250	Proteinkinasefamilyprotein
13533240	0.0102515	-2.02707	AT5G38410	ribulosebisphosphatecarboxylasesmallchain3B
13533245	0.000303702	-4.97132	AT5G38420	ribulosebisphosphatecarboxylasesmallchain2B
13533250	0.00280956	-2.55292	AT5G38430	ribulosebisphosphatecarboxylasesmallchain1B
13533418	0.00554931	3.60685	AT5G38900	Thioredoxinsuperfamilyprotein
13533558	0.0108035	2.39926	AT5G39520|SGR4	hypotheticalprotein|vesicletransportv-SNARE11
13533566	0.00741807	-2.36447	AT5G39530	hypotheticalprotein
13533607	0.00452884	2.77319	NAC6	NAC-domaintranscriptionfactor
13533884	0.00394724	2.39654	AT5G40450	hypotheticalprotein
13534050	0.00280046	-4.16623	CLC-A	chloridechannelproteinCLC-a
13534399	0.00840803	-2.0042	ABIL4	ABLinteractor-likeprotein4
13534419	0.00232256	-3.35066	AT5G42070	hypotheticalprotein
13534534	0.0122533	2.74261	CML37
13534578	0.0126084	2.32064	AT5G42530	hypotheticalprotein
13534664	0.000444215	62.3085	DFR	dihydroflavonol-4-reductase
13535073	0.0057693	-4.31245	NDH18	NAD(P)Hdehydrogenase18
13535106	0.00181922	-2.04628	ARD4	acireductonedioxygenase4
13535443	0.00785715	2.95141	AT5G44568	hypotheticalprotein
13535480	0.0013045	-3.26702	AT5G44680	putative3-methyladenineglycosylaseI
13535775	0.010745	2.86596	CYP707A3	abscisicacid8'-hydroxylase3
13536042	0.00394284	5.5608	PTR3	peptidetransporter3
13536344	0.00417305	-2.19064	BOU	mitochondrialcarnitine/acylcarnitinecarrier-likeprotein
13536419	0.0152824	3.48383	AT5G47070	proteinkinasefamilyprotein
13536497	0.00541761	2.94032	ERF2	ethylene-responsivetranscriptionfactor2
13536511	0.0136613	-2.03964	HAT2
13536579	1.93681e-05	-2.0424	AT5G47540	putativeMO25-likeprotein
13536710	0.0005248	3.57663	CCR4
13536945	0.00405635	2.6432	BIR1
13537020	4.19255e-05	-11.094	ROF2	peptidyl-prolylcis-transisomeraseFKBP65
13537162	0.00457802	-2.10371	AT5G48790	hypotheticalprotein
13537214	0.000159939	2.29879	PKT2|SAD1	3-keto-acyl-CoAthiolase2|U6snRNA-associatedSm-likeproteinLSm5
13537466	0.00142708	2.42972	PNG1	peptide-N(4)-(N-acetyl-beta-glucosaminyl)asparagineamidase
13537507	0.00257178	2.34218	AAP6	aminoacidpermease6
13537539	0.00846788	-4.23563	FRO6	ferricreductionoxidase6
13537549	0.00316649	-2.42636	FRO7	ferricreductionoxidase7
13537702	0.0102812	2.05677	AT5G49990	xanthine/uracilpermeasefamilyprotein
13537899	0.0190106	2.11498	AT5G50460|AT4G24920	proteintransportproteinsec61subunitgamma-1
13537948	0.00337543	2.77259	AT5G50570|AT5G50670|AT5G50665|AT5G50565	squamosapromoter-binding-likeprotein13|hypotheticalprotein
13537995	0.0133519	2.47254	AT5G50570|AT5G50670	squamosapromoter-binding-likeprotein13
13538208	0.0136084	2.20232	AT5G51190	ethylene-responsivetranscriptionfactorERF105
13538661	0.00989202	2.25302	AT5G52390	PAR1protein
13538696	4.16386e-06	3.89389	AT5G52540	hypotheticalprotein
13538822	0.00507873	-3.77049	AT5G52900	hypotheticalprotein
13539214	0.000125892	10.6533	UF3GT	UDP-glucose:flavonoid3-o-glucosyltransferase
13539418	0.0290435	-2.00552	AT5G54630	zincfinger-relatedprotein
13539475	0.019753	2.29728	AT5G54780	RabGAP/TBCdomain-containingprotein
13539783	0.0159086	-2.00812	TRN1	proteintornado1
13539798	0.00141672	2.22123	AT5G55560	putativeserine/threonine-proteinkinaseWNK11
13539851	0.00313106	-2.6155	CRR21	pentatricopeptiderepeat-containingprotein
13539973	0.0119798	2.02001	PRA1.G2	PRA1familyproteinG2
13539982	0.00259132	2.04309	HAP8	proteinhapless8
13540085	0.00951735	-2.21248	OXS3	oxidativestress3
13540188	0.0142758	-2.44557	AT5G56850	hypotheticalprotein
13540201	0.0048179	-2.43345	GNC	GATAtranscriptionfactor21
13540286	0.00902452	-2.33342	AT5G57040|AT5G57035	Lactoylglutathionelyase/glyoxalaseIfamilyprotein|U-boxdomain-containingproteinkinasefamilyprotein
13540448	0.0139633	-4.84414	AT5G57345	hypotheticalprotein
13540555	0.00278799	2.77111	XTH25	probablexyloglucanendotransglucosylase/hydrolaseprotein25
13540561	0.00333864	3.71046	TCH4	xyloglucanendotransglucosylase/hydrolaseprotein22
13540572	0.00197892	2.24165	AT5G57580	Calmodulin-bindingprotein
13540728	0.0402971	2.26716	AT5G57910	hypotheticalprotein
13540735	0.00581183	-2.39436	AT5G57960	GTP-bindingprotein,HflX
13540849	0.00142235	-3.36431	AT5G58260	NADHdehydrogenase-likecomplexN
13540856	0.000164239	-3.34456	MES18|AT5G58300	methylesterase18|leucine-richrepeatproteinkinasefamilyprotein
13540861	0.0081155	-2.22362	AT5G58330	lactate/malatedehydrogenasefamilyprotein
13540896	0.00280519	2.47213	EXO70B1	exocystsubunitexo70familyproteinB1
13541410	8.57874e-05	3.18998	AT5G59550	ABA-anddrought-inducedRING-DUF1117protein
13541845	8.79341e-06	2.74698	RLK1	receptor-likeproteinkinase1
13542012	0.0171449	-2.89658	PDCB1	plasmodesmatacallose-bindingprotein1
13542038	0.00801738	3.16865	GUS1	glucuronidase1
13542224	0.00101721	14.577	ERF104
13542308	0.00128232	-2.73047	AT5G61890	ethylene-responsivetranscriptionfactorERF114
13542430	0.012314	-3.09882	AT5G62140	hypotheticalprotein
13542469	0.00750676	-2.94171	GT18	glycosyltransferase18
13542506	0.00434655	-2.54558	CDF1	DofzincfingerproteinDOF5.5
13542521	0.00129281	2.64169	GSTU9	glutathioneS-transferasetau9
13542631	0.00864512	2.51875	AT5G62680	glucosinolatetransporter-2
13542811	8.67732e-05	-6.95366	AT5G63180	putativepectatelyase22
13542890	0.0395559	-2.2064	AT5G63380	4-coumarate--CoAligase-like9
13542915	0.012384	2.60987	AT5G63410	Leucine-richrepeatproteinkinasefamilyprotein
13543072	0.00435254	2.72688	NAC102	NACdomain-containingprotein102
13543189	0.00189457	-3.84752	PSAN	photosystemIreactioncentersubunitN
13543280	0.00453823	-2.4196	AT5G64170	dentinsialophosphoprotein-likeprotein
13543412	0.00314554	2.12	AT5G64550|CPuORF22	loricrin-relatedprotein|conservedpeptideupstreamopenreadingframe22
13543521	0.00549477	-4.1044	RGF9	rootmeristemgrowthfactor9
13543544	0.000699949	-4.24167	GCN5	generalcontrolnon-repressible5
13543726	0.000233637	3.12795	AT5G65300	hypotheticalprotein
13543860	0.00875225	2.63973	AT5G65600	concanavalinA-likelectinkinase-likeprotein
13544182	0.00195511	3.37425	CPK28	calcium-dependentproteinkinase28
13544240	0.012098	2.70361	GATA5	GATAtranscriptionfactor5
13544279	0.00676345	-3.54022	RAB18	dehydrinRab18
13544303	0.00116778	2.38241	AT5G66440	hypotheticalprotein
13544314	0.0084803	-2.41094	AT5G66470	GTP-bindingproteinEra
13544413	0.0125952	2.08372	AT5G66650	hypotheticalprotein
13544426	0.0017734	2.65961	AT5G66675	hypotheticalprotein
13544542	0.000335727	-3.94771	ABA1
13544683	0.000698612	-5.75515	AT5G67370	hypotheticalprotein
13544718	0.000324198	-3.16205	LBD37	LOBdomain-containingprotein37
13544732	0.00647252	4.05305	ZF1	zinc-fingerprotein1
13544827	0.00522231	-2.02196
13544851	0.0658584	-2.34776
13544856	0.0175182	-2.31056
13544876	0.0275559	-2.12807	rpl33	ribosomalproteinL33
13544878	0.0362364	-2.16227	rps18	30SribosomalproteinS18
13544917	0.00268004	-2.19565	ccsA	ycf5
13544937	0.0442741	-3.40975
13544948	0.135725	-2.50974
13544959	0.000636927	-2.23459	rps2	30SribosomalproteinS2
13545025	0.00329595	-2.33923	rpoA	RNApolymerasealphachain
13545027	5.76884e-05	-2.34049	rps11	30SribosomalproteinS11
13545029	0.00711652	-2.07328	rpl36	50SribosomalproteinL36
13545060	0.00561646	-2.17286	ndhF	NADHdehydrogenasesubunit5
13545075	0.00731454	-2.01755	ndhH	NADHdehydrogenase49kDasubunit
13545079	0.0145407	-2.28945	ycf1
13545134	0.00968153	2.06321	AT2G07739|ArthMp033	Ycf1protein|hypotheticalprotein
13545206	0.00617855	2.73992	AT2G07671|atp9	ATPsynthasesubunit9|ATPasesubunit9
13545225	0.0111347	2.37358
13545385	0.0048612	2.48105	nad1	NADHdehydrogenasesubunit1
13545387	0.0430598	2.07619	nad1	NADHdehydrogenasesubunit1

## Sheet: DP
Supplementary file 1. Details of differentially expressed genes under combined drought and pathogen stress.
Fold change ≥ 2, unpaired t-test p-value ≤ 0.05
Transcripts Cluster Id	t-test p-value	Fold change	gene symbol	gene description
13334797	0.0018285	2.44027	CER1	proteinECERIFERUM1
13335042	0.034047	2.1978	BGLU11	betaglucosidase11
13336002	0.0018746	2.92867	MAPKKK18	mitogen-activatedproteinkinasekinasekinase18
13336138	0.0405019	2.02126	URH2	putativeuridinenucleosidase2
13336657	0.0037727	2.4122	AT1G06620	2-oxoglutarate-dependentdioxygenase-likeprotein
13336955	0.00206146	-4.8416	AT1G07400	classIheatshockprotein
13337142	0.00179745	3.00674	LBD1	LOBdomain-containingprotein1
13337442	0.000536229	-2.09359	SIG2	RNApolymerasesigmasubunit2
13337905	0.0137742	-2.68263	CRB	chloroplaststem-loopbindingprotein
13338103	0.0296077	-2.09332	AT1G09750	aspartylprotease-likeprotein
13338220	1.17944e-07	4.26054	BCAT-2	branched-chain-amino-acidaminotransferase2
13338612	0.0235573	-2.00069	FD1	ferredoxin1
13338930	0.0160196	-2.0321	SS3	starchsynthase3
13339019	0.00451519	-2.57633	AT1G11860	aminomethyltransferase
13339084	0.214733	-2.49313
13339111	0.00356214	-3.3552	AT1G12080	vacuolarcalcium-bindingprotein-likeprotein
13339119	0.00525423	-3.04412	NRT1.1	nitratetransporter1.1
13339861	0.00177499	2.37105	AT1G13990	hypotheticalprotein
13339925	0.0129727	-2.67829	PQL2	photosyntheticNDHsubcomplexL2
13340626	0.00605263	-2.42284	NDF1	NAD(P)Hdehydrogenasesubunit48
13341008	0.00563233	-2.43053	HCF173	highchlorophyllfluorescencephenotype173protein
13341245	0.000401621	-2.03139	FUG1	translationinitiationfactorIF-2
13341525	0.00324791	5.39757	AT1G17745|AT1G17744	D-3-phosphoglyceratedehydrogenase|hypotheticalprotein
13341596	1.58317e-05	2.81913	AT1G17990|AT1G18020	putative12-oxophytodienoatereductase-likeprotein2|putative12-oxophytodienoatereductase-likeprotein2B
13341850	0.0172494	-2.11145	AT1G18620	hypotheticalprotein
13342153	0.000847862	-7.72563	LHCA6	PSItypeIIchlorophylla/b-bindingprotein(Lhca2*1)
13342166	0.00172996	2.75546	JAZ1	proteinTIFY10A
13342228	0.0118372	-2.41719	BES1	proteinbrassinazole-resistant2
13342418	0.0131435	2.06779	AT1G19960	hypotheticalprotein
13342738	0.014542	-2.16888	AT1G20810	peptidyl-prolylcis-transisomeraseFKBP18
13342826	0.00130631	2.32999	AT1G21000	PLATZtranscriptionfactorfamilyprotein
13342906	0.000324444	2.93829	WAK3	wall-associatedreceptorkinase3
13342953	0.00393011	3.37255	AT1G21400	thiamindiphosphate-bindingfoldprotein
13342963	0.00650153	2.21671	SKP2A
13343655	0.00500297	4.69336	AT1G22990	heavy-metal-associateddomain-containingprotein
13343683	0.0287079	3.1042	AT1G23040	hydroxyproline-richglycoproteinfamilyprotein
13343943	0.00625027	-2.26503	TPS9|AT1G23880	putativealpha,alpha-trehalose-phosphatesynthase[UDP-forming]9|NHLdomain-containingprotein
13344045	0.00346867	2.55672	AT1G24145	hypotheticalprotein
13344895	0.00571067	-3.36879	KDR	basichelix-loop-helixproteinKIDARI
13345941	0.00437518	-5.81117	AT1G29660	GDSLesterase/lipase
13346135	0.00159257	2.20792	AT1G30190	hypotheticalprotein
13346348	0.00281565	-2.947	AAE14	2-succinylbenzoate--CoAligase
13346623	0.0556757	-2.13567
13347861	0.0204212	2.29966	AT1G34420	leucine-richrepeattransmembraneproteinkinase-likeprotein
13348179	0.00288485	2.59346	AT1G35710	putativeleucine-richrepeatreceptor-likeproteinkinase
13348183	0.00304011	2.17528	ANNAT1	annexin1
13348400	0.00100771	-2.64337	NIA2	nitratereductase(NADH)
13348641	0.00941625	-2.41718	AT1G43670	fructose-1,6-bisphosphatase
13349529	0.0194664	-2.24702	AT1G48300|CHR18	hypotheticalprotein|chromatinremodelingfactor18
13349840	0.00398452	2.15373	AT1G49050	aspartylprotease
13349969	0.000433089	-2.37528	AT1G49380	cytochromecbiogenesisproteinCCS1
13350013	0.000601587	3.74528	AT1G49450	WD40domain-containingprotein
13350511	0.000446102	-2.87243	AT1G50732	hypotheticalprotein
13350645	0.0183827	2.01199	AT1G51090	hypotheticalprotein
13351070	0.00575077	2.16859	AR791	hypotheticalprotein
13351091	0.00171956	-3.63064	AT1G52190	putativepeptidetransporter
13351195	0.00572076	4.03853	BGLU18	betaglucosidase18
13351211	5.04139e-05	4.92246	TSA1	TSK-associatingprotein1
13351333	0.00126803	3.43241	AT1G52690	Lateembryogenesisabundantprotein(LEA)familyprotein
13351389	0.00379548	-2.29032	AT1G52870	peroxisomalmembraneMpv17/PMP22familyprotein
13351558	0.00058675	2.12518	AT1G53210	sodium/calciumexchangerfamilyprotein/calcium-bindingEFhandfamilyprotein
13351642	0.0067785	-2.206	AT1G53430	Leucine-richrepeattransmembraneproteinkinase
13351810	0.0172727	-2.63975	AT1G53800	hypotheticalprotein
13351880	0.0218813	2.19452	RAP2.12|AT1G53887	ethylene-responsivetranscriptionfactorRAP2-12|hypotheticalprotein
13351910	0.0479843	2.17653	MVP1	GDSLesterase/lipase
13352172	0.00960717	2.22808	AT1G54575	hypotheticalprotein
13352991	0.0146697	3.91643	GolS2	galactinolsynthase2
13353009	0.0267995	2.5933	AT1G56660	hypotheticalprotein
13353090	0.028359	3.29488	AT1G57630	Toll-Interleukin-Resistancedomain-containingprotein
13353191	0.00766368	-2.1477	AT1G58170	Diseaseresistance-responsive(dirigent-likeprotein)familyprotein
13353212	0.00249883	3.63766	AT1G58225	hypotheticalprotein
13353266	0.000119945	2.33823	AAP1	aminoacidpermease1
13353943	0.0190849	2.29968	TPS04	terpenesynthase04
13354356	0.0103655	-2.08682	ACO2	1-aminocyclopropane-1-carboxylateoxidase2
13354379	0.00184003	-3.75087	AT1G62480	vacuolarcalcium-bindingprotein-likeprotein
13354401	0.0125001	-2.05134	FMOGS-OX3
13355044	0.00691329	2.22313	AT1G64360	hypotheticalprotein
13355211	0.00106376	3.58034	MGL	methioninegamma-lyase
13355217	0.00173763	-2.10497	AT1G64680	hypotheticalprotein
13355877	0.000249522	2.99844
13355960	0.00792643	2.88498	AT1G66880	serine/threonineproteinkinase
13356293	0.0102051	-2.75451	AT1G67750	putativepectatelyase5
13356390	0.000355937	5.83058	AT1G67920	hypotheticalprotein
13356611	0.00604229	2.68337	AT1G68500	hypotheticalprotein
13356775	0.00364235	-2.33452	AT1G68890	proteinPHYLLO
13356893	0.00673353	-2.1156	FLN2|AT2G45180	fructokinase-like2|proteaseinhibitor/seedstorage/lipidtransferprotein(LTP)familyprotein
13356917	0.00165904	4.61326	AFP1	ABIfivebindingprotein
13357093	0.00857679	2.8085	AT1G69610	hypotheticalprotein
13357531	0.000759934	5.04427	AT1G70640	octicosapeptide/Phox/Bem1p(PB1)domain-containingprotein
13357574	0.00149576	2.13022	TIFY7
13357589	0.00190278	-2.43183	CRR23	inorganiccarbontransportprotein-relatedprotein
13357617	0.0216189	-2.22564	AT1G70820	phosphoglucomutase-likeprotein
13358088	0.00189632	2.64936	AT1G71910	hypotheticalprotein
13358147	0.00551801	-2.65629	AT1G72030	Acyl-CoAN-acyltransferases-likeprotein
13358186	0.00188902	3.11765	AT1G72120	putativepeptide/nitratetransporter
13358418	0.0103273	3.20624	AT1G72700	putativephospholipid-transportingATPase5
13358451	0.00019204	2.41681	HAB1	proteinphosphatase2C16
13358721	0.00148171	2.31796	AT1G73480	alpha/beta-Hydrolasessuperfamilyprotein
13358753	0.00251167	-3.09822	AT1G73600|CPuORF32	putativephosphoethanolamineN-methyltransferase3|conservedpeptideupstreamopenreadingframe32
13359139	0.00264369	-2.31142	AT1G74470	geranylgeranyldiphosphatereductase
13359203	0.000539072	2.07634	EDS16	Isochorismatesynthase1
13359225	0.00835814	-2.34976	AT1G74730	hypotheticalprotein
13359300	0.00012183	4.8825	PR5	pathogenesis-relatedprotein5
13359327	0.0577535	2.12383	AT1G75170	Sec14p-likephosphatidylinositoltransferfamilyprotein
13359666	0.0230875	2.49274	CPK29	calcium-dependentproteinkinase29
13359866	0.00199494	5.20758	AT1G76590	PLATZtranscriptionfactorfamilyprotein
13360030	0.00268086	-2.47273	ACR3	ACTdomain-containingprotein3
13360077	0.00533725	3.31845	ADH1	alcoholdehydrogenase1
13360218	0.00507625	2.03629	NAC032	NACdomaincontainingprotein32
13360235	0.0192451	-2.10887	TAPX	L-ascorbateperoxidase
13360476	0.0258353	-2.35581	AT1G78020	hypotheticalprotein
13361406	0.0107708	2.42578	PP2-B11	phloemprotein2-B11
13361429	0.0054591	3.07815	AT1G80160	GLYOXYLASEI7
13361730	0.0107115	2.36646	WRKY40	putativeWRKYtranscriptionfactor40
13361990	0.0027579	2.50206	LEA14
13362424	0.00418116	2.07783	AT1G02660	alpha/beta-Hydrolasessuperfamilyprotein
13363024	0.000959042	-3.05574	AT1G04040|AT1G04030	HADsuperfamily,subfamilyIIIBacidphosphatase|hypotheticalprotein
13363093	0.00388001	2.71443	KCS2	3-ketoacyl-CoAsynthase2
13363377	0.00209472	2.27375	AT1G04830	RabGAP/TBCdomain-containingprotein
13363537	0.00345122	2.70189	EFE	1-aminocyclopropane-1-carboxylateoxidase
13363660	0.00441114	-2.03924	emb2394	50SribosomalproteinL6
13363740	0.00135248	6.75256	AT1G05340	hypotheticalprotein
13364255	0.0112571	2.09125	PDS1	4-hydroxyphenylpyruvatedioxygenase
13364296	0.00348491	-2.0097	AT1G06690	NAD(P)-linkedoxidoreductase-likeprotein
13364491	0.000740016	2.51998	AT1G07040	hypotheticalprotein
13364517	0.00457099	-2.10762	F2KP	bifunctionalenzymefructose-6-phosphate2-kinase/fructose-2,6-bisphosphatase
13364663	0.00086043	4.45774	HAI2	proteinphosphatase2C3
13364826	0.00568379	2.3347	KCS3	3-ketoacyl-CoAsynthase3
13364981	0.0486034	2.15381	AT1G08050	C3HC4-typeRINGfinger-containingprotein
13365199	0.00722303	2.18096	CRT3	calreticulin-3
13365977	0.0335319	-2.04744	AT1G10020	hypotheticalprotein
13366039	0.000598466	-2.56559	PP2-A10	phloemprotein2-A10
13366302	0.042999	2.0253	AT1G10690	hypotheticalprotein
13366609	0.00124536	2.75316	AT1G11210	hypotheticalprotein
13366782	0.0151848	-2.64073
13367073	0.0162612	-2.04123	AT1G12500	Nucleotide-sugartransporterfamilyprotein
13367225	0.00441265	-3.19755	GAPA-2	glyceraldehyde-3-phosphatedehydrogenase(NADP+)(phosphorylating)
13367635	0.0166907	2.23527	AT1G13830	carbohydrate-bindingX8domain-containingprotein
13368348	0.00408878	-2.64417	AT1G15290	tetratricopeptiderepeat-containingprotein
13368466	0.00185528	2.55473	PDR12	ABCtransporterGfamilymember40
13368591	0.0178152	-2.68072	LHCB6|AT1G15810	lightharvestingcomplexphotosystemIIsubunit6|S15/NS1,RNA-bindingprotein
13368611	0.0137594	2.19632	NRAMP6|CCR1	metaltransporterNramp6|cinnamoylcoareductase1
13368936	0.00285801	4.30603	AT1G16850	hypotheticalprotein
13369332	0.0677631	2.54552	AT1G17744|AT1G17745	hypotheticalprotein|D-3-phosphoglyceratedehydrogenase
13369443	0.00213749	2.58071	AT1G17940	EndosomaltargetingBRO1-likedomain-containingprotein
13369517	0.0217942	-2.2	AT1G18060	hypotheticalprotein
13369973	0.00934916	2.35786	FMO1	flavin-dependentmonooxygenase1
13370041	0.0114427	-4.1835	AT1G19450	sugartransporterERD6-like4
13370081	0.00691972	-2.55993	PDF1.4	defensin-likeprotein19
13370343	0.00324191	-2.43565	EXPA11	expansin-A11
13370449	0.0082076	2.05834	ERD10
13370848	0.145035	-2.16919
13370858	0.00577517	2.8507	AT1G21460	bidirectionalsugartransporterSWEET1
13371009	0.133081	-2.18397
13372855	0.00322639	2.80584	AT1G27200	hypotheticalprotein
13372859	0.000211827	-2.0314	AT1G27210	armadillo/beta-catenin-likerepeat-containingprotein
13373034	0.0090228	6.04999	STZ
13373203	0.00993061	2.23781	AT1G28190	hypotheticalprotein
13373448	0.0576427	-2.1393	AT1G28660	GDSLesterase/lipase
13373610	0.00453789	2.41229	ERD2|AT1G29320	ERlumenproteinretainingreceptor|WD40domain-containingprotein
13373706	0.0109778	-2.02486	AT1G29450	SAUR-likeauxin-responsiveprotein
13373976	0.00796277	-2.20263	AT1G30070	SGSdomain-containingprotein
13374121	0.00108203	2.00804	NF-YA7	nucleartranscriptionfactorYsubunitA-7
13374726	0.00261599	-3.07989	AT1G32080	plastidalglycolate/glyceratetranslocator1
13374737	0.00767239	-2.05332	AT1G32090	early-responsivetodehydrationstressprotein(ERD4)
13374872	0.0122502	-2.94782	AT1G32470	probableglycinecleavagesystemHprotein2
13375095	0.00517462	-3.10748	GTL1
13375206	0.0268997	2.13169	AT1G33480	RING-H2fingerproteinATL58
13376206	0.00294224	-2.48247	AT1G44000	hypotheticalprotein
13376356	0.0095876	2.54653	AT1G44800	bidirectionalaminoacidtransporterSIAR1
13376366	0.00399329	-2.4284	AT1G44920	hypotheticalprotein
13376396	0.00443156	2.79523	TRX5	thioredoxinH5
13376752	0.0016098	-2.36815	mtLPD1	dihydrolipoyldehydrogenase1
13377116	0.0222852	-2.0511	AT1G48650	DEA(D/H)-boxRNAhelicasefamilyprotein
13377342	0.00619974	-3.80396	AT1G49130	zincfingerproteinCONSTANS-LIKE8
13378097	0.00137537	2.62754	AT1G51140	transcriptionfactorbHLH122
13378450	0.00476786	-3.35842	AT1G51940	LysMtypereceptorkinase-likeprotein
13378483	0.00468229	2.01301	AT1G52000	jacalin-likelectindomain-containingprotein
13378498	0.00335221	9.14374	MBP1	myrosinase-bindingprotein1
13378857	0.00295778	4.07176	NAC019	NACdomain-containingprotein19
13378927	0.00608373	2.79608	AT1G53100	core-2/I-branchingbeta-1,6-N-acetylglucosaminyltransferase-likeprotein
13379315	0.00140923	3.92693	AT1G54020	GDSLesterase/lipase
13379332	0.000407158	-2.26401	AT1G54050	CIIIheatshockprotein17.4
13379351	0.000173108	5.567	ALDH7B4	aldehydedehydrogenase7B4
13379373	0.00137386	2.05771	NF-YA5|AT1G54150	nucleartranscriptionfactorYsubunitA-5|E3ubiquitinligase-likeprotein
13379771	0.00230211	-2.86701	AGP21	arabinogalactanprotein21
13379812	0.0156314	-2.28928	AT1G55360	hypotheticalprotein
13379843	0.000482975	-2.40915	CPN60B	chaperonin60subunitbeta1
13380490	0.0259399	2.71689	PAP1	transcriptionfactorMYB75
13380528	0.000589211	4.58451	AT1G57590	pectinacetylesterasefamilyprotein
13380951	0.000944016	-2.63131	XF1	probablesqualeneepoxidase1
13381161	0.0232082	-2.26105	AT1G60000	RNArecognitionmotif-containingprotein
13381380	0.00218409	-2.8484	ECHID	1,4-Dihydroxy-2-naphthoyl-CoAsynthase
13381535	0.000243858	-2.11547	NIK3	NSP-interactingkinase3
13382202	0.0008691	-3.09023	APR2|AT1G62170	5'-adenylylsulfatereductase2|putativenon-inhibitoryserpin-Z5
13382362	0.0409529	-2.13141	AT1G62510	bifunctionalinhibitor/lipid-transferprotein/seedstorage2Salbumin-likeprotein
13382398	0.00307432	2.62466	BETA-VPE	vacuolar-processingenzymebeta
13382415	0.00237903	-3.01608	SCO1|AT1G62740	elongationfactorEF-G/SCO1|carboxylateclamp-tetratricopeptiderepeatprotein
13382502	0.0181274	2.09095	AT1G63010	MajorFacilitatorSuperfamilywithSPXdomain-containingprotein
13383007	0.00075175	3.98074	AT1G64110	P-loopcontainingnucleosidetriphosphatehydrolasessuperfamilyprotein
13384414	0.0248729	2.09326	AT1G67300	putativeplastidicglucosetransporter2
13384725	0.0396951	2.16099	AT1G67860	hypotheticalprotein
13384946	0.0258366	-2.2795	AT1G68520	zincfingerproteinCONSTANS-LIKE6
13385642	0.00706413	-2.31458	AT1G70280	NHLdomain-containingprotein
13385723	0.0125486	-2.50661	BCA4	betacarbonicanhydrase4
13386385	0.00497724	-3.78909	AT1G72430	SAUR-likeauxin-responsiveproteinfamily
13386494	0.00143079	-3.2576	GER1|AT1G72600	germin-likeproteinsubfamily3member1|hydroxyproline-richglycoproteinfamilyprotein
13386519	0.000102541	2.36556	CAD1	cinnamyl-alcoholdehydrogenase
13386659	0.00450311	3.04951	AT1G73040|VPS46.2	Mannose-bindinglectinsuperfamilyprotein|ESCRT-relatedproteinCHMP1A
13386667	0.00187712	-2.3613	AT1G73110	P-loopcontainingnucleosidetriphosphatehydrolasessuperfamilyprotein
13386873	0.00575372	3.30705	AT1G73390	EndosomaltargetingBRO1-likedomain-containingprotein
13386897	0.0339389	2.15864	MKK9	MAPkinasekinase9
13387000	0.00475482	2.03253	AT1G73805	proteinSARDeficient1
13387161	0.00855068	-3.05858	AT1G74070	cyclophilin-likepeptidyl-prolylcis-transisomerasefamilyprotein
13387223	0.000797487	-5.27788	HSP101|AT1G74300	heatshockprotein101|alpha/beta-Hydrolasessuperfamilyprotein
13387816	0.00433562	-3.85783	GASA1	GA-responsiveGAST1protein-likeprotein
13387946	0.0173866	-2.32385	AT1G76110	highmobilitygroupBprotein9
13388340	0.0152062	2.59636	AT1G76970	TargetofMybprotein1
13388370	0.144647	-2.13941
13388623	0.134036	-2.17056
13388939	0.00556608	-2.73868	GSTU20	glutathioneS-transferaseTAU20
13388961	0.00899511	-2.88903	AT1G78450	SOUL/heme-bindingprotein-likeprotein
13388974	0.00346239	-2.11302	SPS1	solanesyldiphosphatesynthase1
13389270	8.10781e-05	-2.38338	AT1G78995	hypotheticalprotein
13389555	0.0105035	2.74552	AT1G79520	cationeffluxfamilyprotein
13390167	0.0425657	2.05009	AT1G80610	hypotheticalprotein
13390271	0.00219552	2.19927	J8
13390636	0.0167413	-2.1295	ATMAP65-6	microtubule-associatedprotein65-6
13390750	0.0128306	-2.01876	LCR69	defensin-likeprotein2
13391544	0.00443465	2.06414	LACS8	longchainacyl-CoAsynthetase8
13391991	0.0139694	-2.01821	MOD1	enoyl-[acyl-carrier-protein]reductase[NADH]
13392089	0.00269499	-3.96872	XTH4	xyloglucanendotransglucosylase/hydrolaseprotein4
13392927	0.0100777	2.27751	LURP1
13393289	0.00194649	2.06818	AT2G15960	hypotheticalprotein
13393293	0.00813274	2.49866	COR413-PM1	coldregulated413plasmamembrane1
13393409	0.00624082	2.06154	ADF5	actindepolymerizingfactor5
13393602	0.00674526	2.68835	NAC036	NACdomaincontainingprotein36
13393618	0.00649249	2.31565	LYM2	LysMdomain-containingGPI-anchoredprotein2
13393697	0.00170106	2.21302	CPK6	Calcium-dependentproteinkinasefamilyprotein
13393793	0.00202827	2.7455	AT2G17500	auxineffluxcarrierfamilyprotein
13394245	0.00243885	2.3112	AT2G18690	hypotheticalprotein
13394767	0.0164965	2.3146	AT2G19810	oxidation-relatedzincFinger1
13395539	0.00454371	3.01799	APL4	glucose-1-phosphateadenylyltransferaselargesubunit
13395563	0.000789217	2.29783	RD2	dessicationresponsiveprotein
13396921	0.00218725	-2.36804	AT2G25270	hypotheticalprotein
13397002	0.207385	2.07146	RLP20	receptorlikeprotein20
13397090	0.000252166	2.79381	AT2G25625	hypotheticalprotein
13397285	0.00589438	-2.47673	HSFA2	heatstresstranscriptionfactorA-2
13397418	0.00584364	2.43572	AT2G26440	Probablepectinesterase/pectinesteraseinhibitor12
13397722	0.0099159	2.09255	AAO3|AT2G27160	abscisic-aldehydeoxidase|hypotheticalprotein
13398023	0.004966	-2.23328	CPN60A	chaperonin-60alpha
13398486	0.0288371	2.04393	AT2G29070	ubiquitinfusiondegradationUFD1-likeprotein
13398846	0.00386949	3.06196	AT2G30020	putativeproteinphosphatase2C25
13399081	0.0129422	2.02171	GSTF10	glutathioneS-transferasePHI10
13399502	0.0148281	2.69599	SOBIR1
13399897	0.0250459	-2.15551	CSLB04	cellulosesynthase-likeproteinB4
13400156	0.00258037	4.23691	RLP28	receptorlikeprotein28
13400302	5.29289e-05	2.00807	AT2G33590	cinnamoyl-CoA:NADPoxidoreductase-like1
13400810	0.00238982	12.2777	AT2G34810	FAD-bindingandBBEdomain-containingprotein
13400906	0.00789804	12.8137	AT2G35070	hypotheticalprotein
13401284	0.0450789	-2.18535	AT2G35830	hypotheticalprotein
13401680	0.00254322	-2.60312	GAMMA-TIP	aquaporinTIP1-1
13401851	0.0245962	-2.00789	RD28	aquaporinPIP2-3
13402129	0.004803	2.63732	AT2G37870	proteaseinhibitor/seedstorage/lipidtransferprotein(LTP)familyprotein
13402216	0.00360835	-2.48263	AUX1	auxintransporterprotein1
13402283	0.00181397	-2.81999	PDX1.1
13402383	0.00312613	3.10404	WRKY33	putativeWRKYtranscriptionfactor33
13402639	0.00385426	2.04561	AT2G39020	hypotheticalprotein
13402643	0.000279949	5.72803	AT2G39030	ornithineN-delta-acetyltransferase
13402646	0.00456373	3.87393	AT2G39050	EuonymuslectinS3
13402751	0.0114744	4.10265	AT2G39420	alpha/beta-Hydrolasessuperfamilyprotein
13402772	0.000449647	-2.63158	PPL2	PsbP-likeprotein2
13402808	0.00378751	-2.03009	AT2G39570	ACTdomain-containingprotein
13402948	0.00320447	2.03394	AT2G39850	subtilisin-likeserineprotease
13403635	0.000877544	2.17726	GLU2	ferredoxin-dependentglutamatesynthase2
13403718	0.0517557	2.38992	AT2G41380	S-adenosyl-L-methionine-dependentmethyltransferase-likeprotein
13404315	0.0153696	2.16348	PAO2|CPuORF17	putativepolyamineoxidase2|hypotheticalprotein
13404360	0.00965844	-2.60584	IPMI2	isopropylmalateisomerase2
13404388	0.0249321	2.32731	AT2G43150	Proline-richextensin-likefamilyprotein
13404550	0.0404686	2.05783	AT2G43530	defensin-likeprotein194
13404653	0.00659318	2.0624	UGT74F2	UDP-glucosyltransferase74F2
13405097	0.00826286	-2.41598	AT2G44830	proteinkinase
13405263	0.0091296	-3.82123	AT2G45180	proteaseinhibitor/seedstorage/lipidtransferprotein(LTP)familyprotein
13405723	0.00155177	3.59146	GBF3	G-boxbindingfactor3
13405800	0.0110387	2.34174	CNGC3	cyclicnucleotidegatedchannel3
13406047	0.00466187	2.38227	AT2G47020	peptidechainreleasefactor1
13406076	0.00126342	2.47046	MYB2	R2R3MYBDNAbindingdomaintranscriptionfactor
13406123	0.00326363	-2.57184	LACS1	longchainacyl-CoAsynthetase1
13406413	0.00362958	4.72944	TSPO	tryptophan-richsensoryprotein-likeprotein
13406472	0.0159185	2.03315	AT2G47890	zincfingerproteinCONSTANS-LIKE13
13406797	0.0260352	-2.27716	PIN4	auxineffluxcarriercomponent4
13407078	0.0183249	2.68498	GAD4	glutamatedecarboxylase4
13407502	0.0132347	-2.00703	AT2G03420|AT2G03410	hypotheticalprotein|Mo25familyprotein
13407587	0.00264292	2.20778	SOT12	sulphotransferase12
13407943	0.0148016	-2.23782	AT2G05160	zincfingerCCCHdomain-containingprotein18
13408562	0.00975478	3.56249	AT2G12400	hypotheticalprotein
13408885	0.000258257	3.81146	PR1	pathogenesis-relatedprotein1
13409589	0.0136982	2.1906	AT2G17220	putativeserine/threonine-specificproteinkinasekin3
13409817	0.00432713	3.24363	ERD7	senescence/dehydrationrelatedprotein
13410021	0.00843325	-3.82619	AT2G18300	transcriptionfactorbHLH64
13410143	0.000810494	2.98358	PNP-A	plantnatriureticpeptideA
13410252	0.00954931	2.18119	FRK1	FLG22-inducedreceptor-likekinase1
13411467	0.0215275	3.12852	AT2G21820	hypotheticalprotein
13411694	0.000615507	2.91784	UCP5	dicarboxylatecarrier1
13411954	0.00800889	-2.00635	AT2G23390	hypotheticalprotein
13412132	0.0115353	2.23577	TET8	tetraspanin8
13412413	0.000147571	2.13385	AT2G24550	hypotheticalprotein
13412564	0.000936802	7.73501	TAT3	tyrosineaminotransferase3
13412851	0.00879503	2.1339	DBP1	DNA-bindingproteinphosphatase1
13413221	0.0185958	2.37567	ARD3	acireductonedioxygenase3
13413534	0.00761133	-2.2649	CIPK3	CBL-interactingserine/threonine-proteinkinase3
13414127	0.00441154	3.17844	AT2G28400	hypotheticalprotein
13414450	0.0231251	2.81421	GLR2.8	glutamatereceptor2.8
13414561	0.00240065	-2.20541	AT2G29500	HSP20familyprotein
13414799	0.00302817	2.04545	WRKY25	WRKYtranscriptionfactor25
13414877	0.010034	2.26701	SIP4	CBL-interactingserine/threonine-proteinkinase11
13415722	0.0261898	2.19056	AT2G31990	Exostosinfamilyprotein
13415964	0.000911043	4.14372	RLP23	receptorlikeprotein23
13416136	0.0162761	3.01456	RLP24	receptorlikeprotein24
13416340	0.00142321	5.76118	RD20	caleosin3
13416440	0.00118342	3.13026	AT2G33580	LysM-containingreceptor-likekinase
13416526	0.01547	2.31195	AT2G33830	dormancy/auxinassociatedprotein
13417067	0.00514286	2.1036	KUP11	potassiumtransporter11
13417396	0.00188952	-2.25275	AT2G35880	TPX2(targetingproteinforXklp2)-likeprotein
13417478	0.0164278	2.4462	AT2G36080	B3DNA-bindingdomaintranscriptionfactor
13417706	0.00305331	2.42201	AT2G36630	SulfiteexporterTauE/SafEfamilyprotein
13417937	0.00240745	-2.12636	AT2G36885	hypotheticalprotein
13417976	0.00474704	-2.16494	SIGF	RNApolymerasesigmafactorsigF
13418037	0.0053142	-2.11801	PIP2B	aquaporinPIP2-2
13418152	0.00507965	-2.00201	AT2G37450	nodulinMtN21/EamA-liketransporterfamilyprotein
13418251	0.000747384	-5.04317	EXP3	expansin-A3
13418725	0.00702474	2.42239	AT2G38790	hypotheticalprotein
13418960	0.000648774	6.50178	JAL23	jacalin-relatedlectin23
13419142	0.00163003	2.1722	P5CS1	delta1-pyrroline-5-carboxylatesynthase1
13419256	0.00746526	2.61502	HSPRO2	HS1PRO-12-likeprotein
13419281	0.0145658	2.51049	ELF4	hypotheticalprotein
13419331	0.036381	2.22727	AT2G40270	Proteinkinasefamilyprotein
13419458	0.0217498	2.02221	AT2G40600	appr-1-pprocessingenzymefamilyprotein
13419467	0.0033848	-6.67687	EXPA8	expansinA8
13419731	0.000544509	18.1008	AT2G41190	transmembraneaminoacidtransporterfamilyprotein
13419822	0.00797491	2.1721	AT2G41475	Embryo-specificprotein3,(ATS3)
13419862	0.00477244	-2.54166	ACA4	autoinhibitedCa(2+)-ATPase4
13420060	0.0140548	2.21475	AT2G41800	hypotheticalprotein
13420322	0.00141813	-2.37237	BZIP34	basichelix-loop-helixdomain-containingprotein
13420535	0.00716062	2.57568	CSY3|AT2G42780	citratesynthase3|hypotheticalprotein
13420758	0.00566541	-2.24128	BIO2	biotinsynthase
13420869	0.000172745	7.31343	CHI	chitinaseclass4-likeprotein
13420874	0.0038733	5.77889	AT2G43580	chitinase-likeprotein
13420878	0.0142561	2.7726	AT2G43590	Chitinasefamilyprotein
13421604	0.0124423	-2.87205	FLA8	FASCICLIN-likearabinogalactanprotein8
13421671	0.00408335	2.14111	CYP76C2	cytochromeP45076C2
13422125	0.0133227	3.0204	HB-7
13422258	0.0154447	2.252	ABCB4	auxineffluxtransmembranetransporterMDR4
13422339	0.000995704	3.69915	AT2G47130	short-chaindehydrogenasereductase3a
13422454	0.00539454	2.00382	MHX	magnesium/protonexchanger
13422579	0.0121538	-2.24091	AGP26	arabinogalactanprotein26
13422843	0.00194506	-3.92399	PQL1	photosyntheticNDHsubcomplexL3
13422861	0.00228043	-2.05165	CYP38
13423348	0.00149312	7.79293	AT3G02480	Lateembryogenesisabundantprotein(LEA)familyprotein
13423490	0.00506326	-2.14349	ZFN1	zincfingerprotein1
13423833	0.00238042	-2.12911	RIF10	polyribonucleotidenucleotidyltransferase
13423873	0.0205075	-2.34404	MS2	methioninesynthase2
13425288	0.016091	-2.17145	AT3G06980	DEAD-boxATP-dependentRNAhelicase50
13426038	0.0173181	-2.21519	Fes1A
13427672	0.00798008	-2.60908	AT3G13470	TCP-1/cpn60chaperoninfamilyprotein
13427703	0.077456	-2.53728
13427803	0.00284505	-4.10332	BGAL1	betagalactosidase1
13427922	0.00055035	2.48921	AT3G13950	hypotheticalprotein
13428254	0.0304425	2.03078	MPK19	mitogen-activatedproteinkinase19
13428562	0.0106725	2.72674	AT3G15350	core-2/I-branchingbeta-1,6-N-acetylglucosaminyltransferasefamilyprotein
13428713	0.0128403	2.62889
13428792	0.000658348	2.18562	PLDALPHA1	phospholipaseDalpha1
13428840	0.000842473	-5.24746	FAD5	palmitoyl-monogalactosyldiacylglyceroldelta-7desaturase
13429022	0.000178503	-5.07159	DELTA-TIP	aquaporinTIP2-1
13429376	0.00553554	2.7567	UBC32	ubiquitin-conjugatingenzymeE232
13429613	0.0065347	-2.6343	AT3G17640	leucine-richrepeat-containingprotein
13429716	0.0101059	4.21157	PAP17|AT3G17800	purpleacidphosphatase17|hypotheticalprotein
13429732	0.00784287	2.61074	GLN1.3	glutaminesynthetasecytosolicisozyme1-3
13429756	0.0662819	-2.01705	RLK902	receptor-likekinase902
13429889	0.0112782	-3.23486	AT3G18050	hypotheticalprotein
13429915	0.00212232	-2.18788	BGLU44	beta-glucosidase44
13430094	0.000359063	-2.27743	EMB1865	CRS1/YhbY(CRM)domain-containingprotein
13430232	0.0011208	-3.01059	AT3G18773	RING-H2fingerproteinATL77
13430293	0.030495	-2.19855	AT3G18890	proteinTIC62
13430577	0.0214345	-2.54548	ATCAD4	cinnamylalcoholdehydrogenase4
13430599	0.0112997	-2.03823	AT3G19480	D-3-phosphoglyceratedehydrogenase
13431687	0.00861218	-3.83059	CWLP	cellwall-plasmamembranelinkerprotein
13431707	0.000303713	2.41194	POP2|AT3G22210	gamma-aminobutyratetransaminasePOP2|hypotheticalprotein
13431920	0.00793993	2.29512	AT3G22620|PBD1	bifunctionalinhibitor/lipid-transferprotein/seedstorage2Salbumin-likeprotein|20SproteasomebetasubunitD1
13432048	0.00432006	-2.12192	IAA7
13432332	0.00482038	-2.29854	AT3G23530	Cyclopropane-fatty-acyl-phospholipidsynthase
13432586	0.000612404	2.95849	BAM1	beta-amylase1
13432598	0.0114141	-2.18717	AT3G23940	dehydratasefamilyprotein
13433024	0.000285077	-2.01145	ROF1	rotamaseFKBP1
13433627	0.00761092	-2.18591	CCB1	cofactorassemblyofcomplexC
13434151	0.00129918	-3.53286	AT3G28040	probablyinactiveleucine-richrepeatreceptor-likeproteinkinase
13434249	0.000489659	4.06619	AT3G28220	TRAF-likefamilyprotein
13435643	0.00148947	2.09949	ACD1	pheophorbideAoxygenase
13435766	0.00664922	2.31048	MLO3|IVD	MLO-likeprotein3|isovaleryl-CoA-dehydrogenase
13435887	0.000360597	-2.60205	PHOT1	phototropin1
13436232	0.0029793	-2.78369	PTAC16	proteinplastidtranscriptionallyactive16
13436358	0.0334024	2.02696	AT3G47295	hypotheticalprotein
13436712	0.00584561	2.97838	AT3G48020	hypotheticalprotein
13436943	0.0121467	2.58851	AT3G48350	KDEL-tailedcysteineendopeptidaseCEP3
13436974	0.00435725	-2.95744	AT3G48420	Haloaciddehalogenase-likehydrolase(HAD)superfamilyprotein
13437134	0.13845	-2.14812
13437325	0.00426231	2.91359	PRXCB	peroxidase34
13437868	0.000263395	4.36974	LTI30	dehydrinXero2
13438070	0.00585217	2.1868	YLS2	strictosidinesynthase-like5
13438085	0.00280543	2.29097	AT3G51450	strictosidinesynthasefamilyprotein
13438257	0.000171162	2.23257	CAX3	vacuolarcation/protonexchanger3
13438269	0.000579729	-2.27478	AT3G51870	putativeenvelopeADP,ATPcarrierprotein
13438806	0.0091328	-2.31201	LUT1|AT3G53140	caroteneepsilon-monooxygenase|putativeO-diphenol-O-methyltransferase
13439196	0.00478669	-2.44771	HCEF1	fructose-1,6-bisphosphatase
13439376	0.00315675	-2.38678	AT3G54600	classIglutamineamidotransferase-likedomain-containingprotein
13439424	0.00286601	2.2921	AT3G54680	proteophosphoglycan-relatedprotein
13439545	0.00513154	-3.04181	PMR6	putativepectatelyase
13439861	0.000399164	-3.43297	DFD	folylpolyglutamatesynthase
13439976	0.00138948	-2.33088	SBPASE	Sedoheptulose-1,7-bisphosphatase
13440012	0.00316283	6.56276	AT3G55880	Alpha/betahydrolaserelatedprotein
13440032	0.0423233	2.10032	AT3G55940	phosphoinositidephospholipaseC7
13440117	0.00812312	-2.47923	AT3G56200	putativeaminoacidtransporter
13440175	0.00174206	-2.32275	AT3G56360	hypotheticalprotein
13440665	0.0019261	3.4779	AT3G57680	peptidaseS41familyprotein
13441468	0.000932185	-2.38007	AT3G59780|AT1G05410	rhodanese/cellcyclecontrolphosphatasesuperfamilyprotein|hypotheticalprotein
13442057	0.00193004	-2.14332	AT3G61080	proteinkinasesuperfamilyprotein
13442370	0.0210815	2.07169	CRF6
13442420	0.00131604	2.24809	AT3G61810	glycosylhydrolasefamily17protein
13442455	0.000291755	-2.21762	AT3G61870	hypotheticalprotein
13442809	0.0573346	2.03214	GID1B	putativegibberellinreceptorGID1L2
13443056	0.0169325	-2.52036	MTO1	cystathioninegamma-synthase
13443316	0.000457641	-7.84755	CA1	carbonicanhydrase1
13443548	0.000770418	-3.24716	LNG2	longifolia2
13444066	0.00128493	4.36729	AT3G03341	hypotheticalprotein
13444098	0.00133948	3.40364	CYP89A9	cytochromeP450,family87,subfamilyA,polypeptide9
13444258	0.0106979	-2.22631	AT3G03770	putativeinactiveleucine-richrepeatreceptor-likeproteinkinase
13444361	0.0392819	2.11007	AT3G04030	mybfamilytranscriptionfactor
13444768	0.0114788	-2.01453	ACP1	acylcarrierprotein1
13445073	0.0128293	2.72889	RLP33	receptorlikeprotein33
13445520	0.00853376	2.11031	ATG8H	autophagy-relatedprotein8h
13445766	0.00217819	-2.18467	AT3G06750	hydroxyproline-richglycoproteinfamilyprotein
13445882	0.0133741	-2.01351	AT3G07010	putativepectatelyase8
13446161	0.00616454	-2.5316	AT3G07460	hypotheticalprotein
13446167	0.00547419	-2.73724	AT3G07470	hypotheticalprotein
13446614	0.00133217	2.39663	PYD4	PYRIMIDINE4
13447102	0.00588419	3.97538	MDHAR	monodehydroascorbatereductase(NADH)
13447274	0.0296375	-2.06177	LYC|AT3G10220	lycopenebetacyclase|tubulin-bindingcofactor
13447405	0.00076248	-2.75465	HB2	non-symbiotichemoglobin2
13447825	0.00230984	2.11944	PP2CA	proteinphosphatase2C37
13448220	0.0367658	-2.06635	AT3G12150	hypotheticalprotein
13448399	0.00078388	4.0545	HCHIB	basicchitinaseB
13448476	0.0137122	-2.94228	DRT100
13448638	0.00156765	-2.69835	AT3G13000	hypotheticalprotein
13449057	0.00510262	5.02768	AT3G13672	seveninabsentia(SINA)domain-containingprotein
13449382	0.00329578	-2.11462	AT3G14240	Subtilasefamilyprotein
13449395	0.0236088	2.38234	AT3G14280	hypotheticalprotein
13449475	0.00380912	2.82657	NCED3
13449520	0.05295	2.25403	NTMC2T6.2	calcium-dependentlipid-bindingdomain-containingprotein
13449828	0.000117674	-3.94935	AT3G15570|AT3G15550	phototropic-responsiveNPH3familyprotein|hypotheticalprotein
13450062	0.0118126	-2.13126	MFP1	MAR-bindingfilament-likeprotein1
13450125	0.00517678	-2.56849	NDF4|DELTA-TIP	NDH-dependentcyclicelectronflow1|aquaporinTIP2-1
13450164	0.000350793	4.69587	JR1	JA-responsiveprotein1
13450449	0.013884	-2.08951	RFC3	translationelongationfactorEF1B/ribosomalproteinS6familyprotein
13450509	0.0272811	-2.3054	ECT6	hypotheticalprotein
13450618	0.00332417	2.42569	AT3G17520	lateembryogenesisabundantprotein(LEA)familyprotein
13450674	0.00353644	2.08057	AT3G17770	dihydroxyacetonekinase
13451454	0.00387469	-2.15845	BCAT4|IKU2	branched-chainaminotransferase4|leucinerichrepeatkinaseHAIKU2
13451465	0.000439614	-2.2027	ARC5
13451649	0.00348469	2.28602	PUM5	pumilio5
13451782	0.00375748	-2.7884	GRP5	glycine-richprotein5
13452506	0.00764955	-8.24174	CWLP	cellwall-plasmamembranelinkerprotein
13452509	0.0055939	-4.06365	AT3G22142	proteaseinhibitor/seedstorage/LTPfamilyprotein
13452538	0.00114137	-3.41801	AT3G22210	hypotheticalprotein
13452637	0.0190153	2.03657	AT3G22600	proteaseinhibitor/seedstorage/lipidtransferprotein(LTP)familyprotein
13452792	0.00164094	3.03694	RLP38	receptorlikeprotein38
13452949	0.000309012	-2.30082	AT3G23700	ribosomalproteinS1-likeRNA-bindingdomain-containingprotein
13453276	0.00316993	-2.0543	AT3G24420	hydrolase,alpha/betafoldfamilyprotein
13453324	0.050371	-2.63978	AT3G24480	leucine-richrepeatextensin-likeprotein4
13453515	0.0146002	2.88379	RLP42	receptorlikeprotein42
13453600	0.0208936	-2.35018	AFH1	formin-likeprotein1
13453781	0.00378646	-2.14942	RPL15|AT3G25910	50SribosomalproteinL15|hypotheticalprotein
13453840	0.00785197	2.61918	CYP71B23	cytochromeP45071B23
13453965	0.00713238	-3.31269	TIP2	aquaporinTIP1-2
13454334	0.0176659	2.35362	AT3G27210	hypotheticalprotein
13454669	0.000476074	-2.6642	AT3G27960	tetratricopeptiderepeatdomain-containingprotein
13454683	0.00157812	6.99874	AT3G28007	bidirectionalsugartransporterSWEET4
13454916	0.0187364	-2.70331	ABCB19	ABCtransporterBfamilymember19
13455198	0.00798927	4.25062	AFP3
13456324	0.0103236	2.47127	IVD|MLO3	isovaleryl-CoA-dehydrogenase|MLO-likeprotein3
13456744	0.0281564	2.16295	UXS5	UDP-XYLsynthase5
13457018	0.000309851	-2.0562	AT3G47070	hypotheticalprotein
13457417	0.000432245	-2.60834	AT3G48200	hypotheticalprotein
13457466	0.000928145	-7.65594	BT2
13457589	0.00157335	2.04789	PHT3;2	phosphatetransporter3;2
13458197	0.00215437	-2.13382	KICP-02	kinesin-relatedprotein
13458508	0.000415503	2.08065	AT3G51000	alpha/beta-Hydrolasessuperfamilyprotein
13458752	0.000833499	2.0169	AT3G51660	Tautomerase/MIFsuperfamilyprotein
13459112	0.00498131	-2.05516	AT3G52500	aspartylproteasefamilyprotein
13459199	0.0517004	-2.01279	FTSZ2-2	Tubulin/FtsZfamilyprotein
13459702	0.0014188	3.69413	AT3G53980	Bifunctionalinhibitor/lipid-transferprotein/seedstorage2Salbuminsuperfamilyprotein
13459897	0.00135051	-4.63741	AT3G54400	aspartylproteasefamilyprotein
13460116	0.000808315	-6.1159	AT3G54830	transmembraneaminoacidtransporterfamilyprotein
13460454	0.000686432	3.08283	P5CS2	delta1-pyrroline-5-carboxylatesynthase2
13460664	0.0172629	-2.02959	AT3G56160	probablesodium/metabolitecotransporterBASS4
13460718	0.00364073	-2.22393	AT3G56290	hypotheticalprotein
13460757	0.0121029	2.37568	WRKY70	WRKYtranscriptionfactor70
13461191	0.000904833	2.21432	AT3G57460	catalytic/metalionbinding/metalloendopeptidase/zincionbindingprotein
13461845	0.00117515	-3.24535	IPMI1	isopropylmalateisomerase1
13462427	0.00907123	-2.18754	AT3G60320	hypotheticalprotein
13462505	0.0130246	2.03114	AT3G60520	hypotheticalprotein
13462836	0.00697393	2.13904	BRH1	brassinosteroid-responsiveRING-H2
13463026	0.00115525	3.758	HB-12
13463330	0.00681536	2.47446	AT3G62590	alpha/beta-Hydrolasessuperfamilyprotein
13463537	0.00552989	-2.16853	CSP41A|RANGAP1	chloroplaststem-loopbindingprotein-41|RANGTPase-activatingprotein1
13463581	0.00267979	-2.07837	RRF	ribosome-recyclingfactor
13464079	0.000464105	3.06195	AT4G00700	C2calcium/lipid-bindingplantphosphoribosyltransferasefamilyprotein
13464848	0.00566694	2.49414	SUS3	sucrosesynthase3
13465089	0.0121272	-2.05312	AT4G02790	GTP-bindingprotein
13465558	0.00396287	2.08733	RLP46	receptorlikeprotein46
13465697	0.0086728	-3.16534	2016-04-01	5'-adenylylsulfatereductase1
13466279	0.000348494	2.35282	AT4G08290	nodulinMtN21/EamA-liketransporterfamilyprotein
13466967	0.000258788	-5.2997	ATSPS4F	probablesucrose-phosphatesynthase4
13467069	0.00670287	-2.26648	LHCB5|RPT3	chlorophylla-bbindingproteinCP26|regulatoryparticletriple-AATPase3
13467112	0.0121544	3.13542	AT4G10500	oxidoreductase,2OG-Fe(II)oxygenasefamilyprotein
13467247	0.0030657	3.12331	AT4G11000	ankyrinrepeat-containingprotein
13467637	0.00166763	3.67566	AT4G11890	proteinkinasefamilyprotein
13467648	0.0246152	2.02769	AT4G11910	proteinSTAY-GREEN2
13467928	0.0171943	-3.03672	AT4G12830	hydrolase,alpha/betafoldfamilyprotein
13468415	0.00144239	2.38566	RHF1A
13469054	0.00519637	3.78026	HPL1	hydroperoxidelyase1
13469120	0.00445658	-2.27205	CLA1	1-deoxy-D-xylulose-5-phosphatesynthase
13469309	0.00460018	2.14584	DI21	drought-induced21protein
13469668	0.0092397	2.37032	TPS02	terpenesynthase02
13469756	0.000953867	-4.14038	AT4G16980	arabinogalactanfamilyprotein
13469883	0.000724423	-3.85418	TIP2;2	tonoplastintrinsicprotein2;2
13470471	0.0115548	2.03446	AT4G18630	hypotheticalprotein
13471046	0.00249922	2.17158	VSR7	vacuolar-sortingreceptor7
13471139	0.000907878	2.56146	AT4G20320	putativeCTPsynthase
13471571	0.0035512	-2.00995	PSBQA	oxygenevolvingcomplexofphotosystemIIsubunitPsbQ
13471626	0.00146487	-2.23262	AT4G21445	hypotheticalprotein
13471921	0.064401	2.04333	AT4G21930	hypotheticalprotein
13472224	0.00642454	2.95674	AT4G22960	hypotheticalprotein
13472305	0.00564132	2.77525	CRK7	cysteine-richreceptor-likeproteinkinase7
13472351	0.00454972	-2.33157	CRK22	cysteine-richreceptor-likeproteinkinase22
13472381	0.0262523	-2.19031	PIP1;5	putativeaquaporinPIP1-5
13472422	0.0022354	2.16459	AT4G23470	PLAC8familyprotein
13472475	0.00890727	2.92786	CORI3	cystinelyase
13472679	0.00021506	20.2596	CSLG2	cellulosesynthase-likeproteinG2
13473203	0.000192357	-2.70249	ACP4	acylcarrierprotein4
13473230	0.00367312	-2.27964	CHLM	magnesium-protoporphyrinIXmethyltransferase
13473670	0.014439	2.20777	MEK1	mitogen-activatedproteinkinasekinase1
13473882	0.0219528	-3.40346	AT4G26530	fructose-bisphosphatealdolase5
13474237	0.00326267	-2.62659	PORB	light-dependentNADPH:protochlorophyllideoxidoreductaseB
13474404	0.00176772	3.29136	AT4G27860	vacuolarirontransporter-likeprotein
13474700	0.013493	2.65327	HAE	receptor-likeproteinkinase5
13474847	0.00670557	2.02067	XIH
13474903	0.0012942	-2.24787	AT4G28780	GDSLesterase/lipase
13475064	0.00163631	-2.54726	emb2726	elongationfactorTsfamilyprotein
13475343	0.00293454	2.21478	AT4G29780	hypotheticalprotein
13475409	0.00261394	-2.95618	AT4G30020	PA-domaincontainingsubtilasefamilyprotein
13475566	0.00129898	3.55204	AT4G30470	cinnamoyl-CoAreductaselikeprotein
13475697	0.00225235	-2.19047	AT4G30825	pentatricopeptiderepeat-containingprotein
13476222	0.0343977	-2.16725	GPX7	glutathioneperoxidase7
13476306	0.00384157	2.34139	AT4G32020	hypotheticalprotein
13478016	0.00536516	2.60628	AT4G35560	DUO1-activatedWD401
13478398	0.00573138	-2.77437	UBC17	putativeubiquitin-conjugatingenzymeE217
13478439	0.000214722	-3.25699	BEE2
13479147	0.00354272	-2.07069	ROPGEF1	Ropguaninenucleotideexchangefactor1
13479248	0.000214702	3.21845	AT4G38560	phospholipaselikeprotein(PEARLI4)
13479318	0.00602383	-2.44969	AT4G38860	SAUR-likeauxin-responsiveprotein
13479460	0.0167763	2.31491	APL3	glucose-1-phosphateadenylyltransferaselargesubunit3
13479710	0.00620605	2.00217	AT4G39830	putativeL-ascorbateoxidase
13480002	0.0275489	-2.39862	ANTR2	inorganicphosphatetransporterPHT4;4
13480507	0.00406454	-2.35661	AT4G01310	50SribosomalproteinL5
13480560	0.00386234	2.37215	NTM1	NACdomain-containingprotein68
13480792	0.00953332	2.58509	AT4G01985	hypotheticalprotein
13480899	0.000224181	8.78775	SAG21	senescence-associatedprotein
13482365	0.00332675	3.05681	AT4G08870	arginineamidohydrolase
13482409	0.00527214	-2.20762	AT4G09040	RNArecognitionmotif-containingprotein
13482511	0.0061586	2.23169	GASA3	gibberellin-regulatedprotein3
13483539	0.00343412	-3.69798	CYP706A6	cytochromeP450,family706,subfamilyA,polypeptide6
13483579	0.00225956	-2.48991	SKU5
13483613	0.0473486	-2.27503	AZI1	azelaicacidinduced1
13483785	0.00854961	-2.16146
13484158	0.00300647	-2.66276	CYP83A1	cytochromeP45083A1
13484288	0.0060775	-2.8328	SBP2	selenium-bindingprotein2
13484549	1.63428e-05	2.3032	XBAT34
13485255	0.00360813	-2.15742	AT4G16155	dihydrolipoyldehydrogenase
13485425	0.0231051	-2.34899	AT4G16410	hypotheticalprotein
13485623	0.00455157	2.76255	ACX1	peroxisomalacyl-coenzymeAoxidase1
13485810	0.00127719	2.26684	EXLB1	expansin-likeB1
13486540	0.0122603	-2.18359	CHLI1	magnesium-chelatasesubunitchlI
13486873	0.00282166	2.41643	AT4G19390	hypotheticalprotein
13487448	0.00323914	-2.12944	emb1417|ATERDJ2B	pentatricopeptiderepeat-containingprotein|DnaJ/Sec63Brldomains-containingprotein
13487616	0.00221017	2.30066	AT4G21570	hypotheticalprotein
13487729	0.0262917	3.93812	MSRB7	peptidemethioninesulfoxidereductaseB7
13487734	0.00938622	2.02366	MSRB8	methioninesulfoxidereductaseB8
13487784	0.00125337	2.41727	AT4G21910	MATEeffluxfamilyprotein
13487812	0.00659518	-3.03131	2016-04-03	5'-adenylylsulfatereductase3
13488114	0.00520435	3.7809	AT4G22590|CPuORF27	trehalose-phosphatephosphataseG|uncharacerizedprotein
13488432	0.0124197	2.50399	CRK16	cysteine-richreceptor-likeproteinkinase16
13488463	0.0143712	-5.09849	CRK21	cysteine-richreceptor-likeproteinkinase21
13488552	0.0142747	2.63175	AT4G23450	C3H2C3-typeRINGE3Ubligase
13488687	0.00681053	2.17259	AT4G23670	polyketidecyclase/dehydraseandlipidtransportsuperfamilyprotein
13488714	0.0032697	2.50096	WRKY53|AT4G23800	putativeWRKYtranscriptionfactor53|HMG(highmobilitygroup)boxprotein
13488719	0.00521553	-3.79625	AT4G23820	glycosidehydrolasefamily28protein/polygalacturonase(pectinase)familyprotein
13488744	0.00743787	2.69786	AT4G23880	hypotheticalprotein
13489247	0.00948453	2.1622	AMY1	alpha-amylase1
13490082	0.00392436	-2.70031	VTC2	GDP-L-galactosephosphorylase1
13490367	0.00322678	3.70116	RD26
13490406	0.00500187	2.53727	ENODL2	earlynodulin-likeprotein2
13490677	0.00116812	-2.92089	AT4G28080	tetratricopeptiderepeatdomainprotein
13491005	0.00402175	2.43912	AT4G29190	zincfingerCCCHdomain-containingprotein49
13491418	0.0137216	-2.78486	HMA2
13491447	0.00263269	-2.0862	HA2	H(+)-ATPase2
13492367	0.0119235	2.33805	AT4G32250	proteinkinasefamilyprotein
13492459	0.000972838	-2.22156	AT4G32460|AT4G32450	hypotheticalprotein|pentatricopeptiderepeat-containingprotein
13492817	0.000323374	7.76519	AT4G33150	lysine-ketoglutaratereductase/saccharopinedehydrogenasebifunctionalenzyme
13493022	0.00256814	2.23188	AT4G33467	hypotheticalprotein
13493340	0.00348284	-2.13536	AT4G34090|AT4G34080	hypotheticalprotein
13493553	0.00667442	4.771	ADC2	argininedecarboxylase2
13493581	0.00718449	-2.27874	MRL1
13493603	0.0357895	2.08013	AT4G34860	beta-fructofuranosidase-likeprotein
13493743	0.00578506	2.92113	LHT7|AT4G35170	LYS/HIStransporter7|lateembryogenesisabundanthydroxyproline-richglycoprotein
13493773	0.00320473	-2.08802	AT4G35250	Rossmann-foldNAD(P)-bindingdomain-containingprotein
13493843	0.00719228	-2.18648	CLC-E|AT4G35430	chloridechannelproteinCLC-e|hypotheticalprotein
13493854	0.0292145	2.13992	RHA3B	putativeRING-H2fingerproteinRHA3b
13493961	0.00245306	2.46065	PLDDELTA	phospholipaseDdelta
13494096	0.00505583	2.18324	AT4G36040	chaperoneproteindnaJ11
13494647	0.000454521	2.47351	MES9	methylesterase9
13494840	0.0414308	2.06511	ACA2	calcium-transportingATPase2
13494881	0.00184849	-5.95245	XTH7	xyloglucanendotransglucosylase/hydrolaseprotein7
13494962	0.00296241	-3.09191	NDH-M	NAD(P)H-quinoneoxidoreductasesubunitM
13495420	0.0135624	-3.15651	PRP4	proline-richprotein4
13495607	0.00285679	2.13137	AT4G39140	RING/U-boxdomain-containingprotein
13495802	0.0056152	-3.08754	FKBP16-2	FK506-bindingprotein16-2
13495851	0.00802513	-2.42739	MIPS1	myo-inositol-1-phosphatesynthase1
13495904	0.0414648	-2.0161	AT4G39970	haloaciddehalogenase-likehydrolasefamilyprotein
13495935	0.0326486	2.46911	SNRK2.7	SNF1-relatedproteinkinase2.7
13496200	0.00168265	3.81258	AT5G01520	C3HC4typeRINGfingerprotein
13496433	0.00905827	-2.02159	AT5G02160	hypotheticalprotein
13496677	0.00218173	-2.33303	AT5G02710|AT5G02720	hypotheticalprotein
13497609	0.000592975	-2.25795	AT5G04810	pentatricopeptide(PPR)repeat-containingprotein
13497858	0.00141752	3.43374	DREB2A	dehydration-responsiveelement-bindingprotein2A
13498023	0.0126045	-2.3919	FAD8	fattyaciddesaturase8
13498809	0.0467314	2.60366	GDH2	glutamatedehydrogenase2
13499078	0.0180218	-2.91205	AT5G08050	hypotheticalprotein
13499397	0.00147222	-2.02218	FLS1	flavonolsynthase1
13499909	0.00989866	2.94404	MES5	methylesterase5
13499928	0.0102063	2.18483	AT5G10410	ENTH/ANTH/VHSsuperfamilyprotein
13499982	0.184445	-3.28398
13500637	0.00210139	-3.90542	AT5G12110	elongationfactor1-beta1
13500902	0.00185863	3.21629	AT5G13200	GRAMdomainfamilyprotein
13500970	0.0225117	2.28529	PBS3	4-substitutedbenzoates-glutamateligaseGH3.12
13500977	0.00254262	4.08743	Rap2.6L	ethylene-responsivetranscriptionfactorERF113
13501251	0.00201505	-3.04062	TT4	chalconesynthase
13501325	0.00169317	-2.44614	CARAB-AK-LYS	aspartokinase2
13501367	0.0247907	-2.39252	IMD1	isopropylmalatedehydrogenase1
13501547	0.00354946	-3.20036	CA2	carbonicanhydrase2
13501617	0.00374032	-2.32129	AT5G14920	gibberellin-regulatedprotein
13501752	0.00627167	-2.85644	GASA4	gibberellin-regulatedprotein4
13501790	0.00821849	-2.444	MYB16	mybdomainprotein16
13502105	0.00292283	-4.40339	AT5G16030	hypotheticalprotein
13502841	0.0112074	-2.82154	AT5G18030	SAUR-likeauxin-responsiveprotein
13502893	0.00609624	2.9932	AT5G18130	hypotheticalprotein
13503297	0.00562275	-2.00897	AT5G19090	heavymetaltransport/detoxificationdomain-containingprotein
13503355	0.000944621	-2.90344	AT5G19190	hypotheticalprotein
13503882	0.0142202	2.12337	SPX1	SPXdomain-containingprotein1
13503938	0.00372555	-3.41848	DIN10|FLA2	putativegalactinol--sucrosegalactosyltransferase6|fasciclin-likearabinogalactanprotein2
13504132	0.00354079	-2.67906	AT5G20935	hypotheticalprotein
13504183	0.00515581	-2.16573	AT5G21100	L-ascorbateoxidase
13504240	0.000869108	-2.2748	AT5G21222	pentatricopeptiderepeatandserine/threoninekinasedomain-containingprotein
13504272	0.00164658	-2.59399	AT5G21430	chaperoneDnaJ-domaincontainingprotein
13504299	0.00245081	-2.24469	PAA2	P-typeATPase
13504516	0.00603011	2.28599	AT5G22545	hypotheticalprotein
13504557	0.000340478	-3.42396	emb1211	MORN(MembraneOccupationandRecognitionNexus)repeat-containingprotein
13504690	0.0264309	-2.42196	MAM1	methylthioalkylmalatesynthase1
13504702	0.00235597	-3.28422	IMS2	methylthioalkylmalatesynthase3
13504801	0.0249774	-2.3501	SCPL34	serinecarboxypeptidase-like34
13505359	0.000786694	3.39659	DMR6	downymildewresistance6protein/oxidoreductase
13505679	0.00347307	-6.7112	AT5G25460	hypotheticalprotein
13506218	0.0060135	2.24586	CBP60G	Cam-bindingprotein60-likeG
13506972	0.00551334	2.07601	AT5G28830	hypotheticalprotein
13507052	0.0183135	-2.04104	AT5G32450	RNArecognitionmotif(RRM)-containingprotein
13507077	0.0227114	2.04351	XGD1	xylogalacturonanbeta-1,3-xylosyltransferase
13507722	0.037064	2.2798	WSD1
13507795	0.0128256	2.8628	AT5G37540	aspartylproteasefamilyprotein
13507989	0.0134403	2.35428	AT5G38210	proteinkinase-likeprotein
13508103	0.00788708	-2.15249	AT5G38520	alpha/beta-hydrolase-likeprotein
13508159	0.0111699	2.25929	AT5G38710	prolinedehydrogenase2
13508296	0.024504	2.09754	AT5G39050	phenolicglucosidemalonyltransferase1
13508681	0.00377573	2.05737	SIP1	putativegalactinol--sucrosegalactosyltransferase5
13508920	0.00487239	-2.50043	UPM1	urophorphyrinmethylase1
13509435	0.00854122	2.23201	AT5G42050	DCD(DevelopmentandCellDeath)domainprotein
13509850	0.0115801	2.08873	AT5G42830	HXXXD-typeacyl-transferase-likeprotein
13510116	0.0422064	2.11379	AT5G43620	Pre-mRNAcleavagecomplexII
13510281	0.00142799	-4.84494	AT5G44020	HADsuperfamily,subfamilyIIIBacidphosphatase
13510327	0.00241471	-5.77304	FLA13	fasciclin-likearabinogalactanprotein13
13510502	0.00150798	-2.7745	AT5G44572	hypotheticalprotein
13510989	0.0238633	-2.03533	FKBP13	FKBP-typepeptidyl-prolylcis-transisomerase3
13512378	0.0379774	-2.06335	AT5G48900	putativepectatelyase20
13513234	0.149602	-2.18578
13513301	0.0118093	2.06553	FUM2	fumaratehydratase2
13513536	0.000414085	-2.35181	AT5G51440	heatshockprotein23.5
13513711	0.000263493	-2.6168	AT5G51720	NEETgroupprotein
13513861	0.0024397	-4.28895	crr1	dihydrodipicolinatereductase3
13513925	0.000242592	60.5296	LTI65	low-temperature-induced65
13513933	0.00417965	2.00774	LTI78	low-temperature-responsiveprotein78/desiccation-responsiveprotein29A
13514081	0.00125678	-2.83811	HSP90.1	heatshockprotein90.1
13514122	0.00655465	2.13599	AT5G52740	coppertransportfamilyprotein
13514125	0.0195587	2.26173	AT5G52750	heavymetaltransport/detoxificationdomain-containingprotein
13514189	0.00198147	-2.16567	PKP-BETA1	plastidialpyruvatekinase2
13514219	0.018786	-2.00823	AT5G52970	thylakoidlumenalprotein2
13514308	0.00504043	2.97117	SPDS3	Sperminesynthase
13514566	0.0480317	2.04511	AT5G53590|CPuORF50	SAUR-likeauxin-responsiveprotein|conservedpeptideupstreamopenreadingframe50
13514773	0.0110364	2.4938	HGO|AT5G54090	homogentisate1,2-dioxygenase|DNAmismatchrepairproteinMutS,type2
13514829	0.00220599	2.89628	AT5G54165	hypotheticalprotein
13514872	0.0218429	-2.96961	LHCB3|ATM2	light-harvestingchlorophyllB-bindingprotein3|myosin2
13515105	0.020499	2.19459	AT5G54860	probablefolate-biopterintransporter4
13515359	0.00313518	3.26122	AT5G55450	bifunctionalinhibitor/lipid-transferprotein/seedstorage2Salbumin-likeprotein
13515363	0.00922355	2.75045	AT5G55460|NHX3	bifunctionalinhibitor/lipid-transferprotein/seedstorage2Salbuminsuperfamilyprotein|sodium/hydrogenexchanger4
13516003	0.00339353	-2.69979	LUT2	lycopeneepsiloncyclase
13516029	0.00671797	2.491	ABI2	proteinphosphatase2C77
13516308	0.0017502	-2.01566	AT5G57760	hypotheticalprotein
13516983	0.00192266	8.07531	LTP3	non-specificlipid-transferprotein3
13518456	0.00605975	-2.55722	HA11	H(+)-ATPase11
13518669	0.00580724	2.82432	AT5G63130	octicosapeptide/Phox/Bem1pdomain-containingprotein
13518887	0.00956374	-3.12655	SHA1|NAC102	putativeE3ligaseSHA1|NACdomain-containingprotein102
13518894	0.0066825	2.09644	MUM2	beta-galactosidase6
13519160	0.00482128	3.79039	AGP1	arabinogalactanprotein1
13519513	0.00136217	-4.98212	ASN2	asparaginesynthetase2
13519732	0.0108566	2.03813	AT5G65470	O-fucosyltransferasefamilyprotein
13519821	0.000102323	-2.16061	AT5G65683	C3H4typezincfingerprotein
13519853	0.00636841	-2.04672	XTH6	probablexyloglucanendotransglucosylase/hydrolaseprotein6
13519988	0.00112816	2.17661	AT5G65990	transmembraneaminoacidtransporterfamilyprotein
13520171	0.00345489	-3.49178	AT5G66520	pentatricopeptiderepeat-containingprotein
13520369	0.000700461	-2.85973	sks17	proteinSKU5similar17
13520514	0.0298366	2.3878	AT5G67340	ARMrepeatsuperfamilyprotein
13520522	0.00209531	-3.02302	AT5G67385	phototropic-responsiveNPH3-likeprotein
13520854	0.00282977	-2.32837	RSR4	PyridoxalbiosynthesisproteinPDX1.3
13520906	0.00382753	3.03405	FER1	ferretin1
13521047	0.00576716	2.13392	WRKY62	putativeWRKYtranscriptionfactor62
13521349	0.00614353	-2.10909	AT5G02830|RHL2	pentatricopeptiderepeat-containingprotein|DNAtopoisomerase6subunitA
13521612	0.00333477	2.71756	ATMDAR2	monodehydroascorbatereductase(NADH)
13522272	0.0189933	2.10297	AT5G05300	hypotheticalprotein
13522419	0.0219609	-2.09808	EGY2	S2P-likeputativemetalloprotease
13522648	0.00275647	2.51508	NHL3|AtPOT1b	NDR1/HIN1-Likeprotein3|protectionoftelomeresprotein1b
13522655	0.00153762	2.14029	AT5G06370	lecithinretinolacyltransferasedomainprotein
13522859	0.00056482	7.8489	LEA4-5|EMB175	lateembryogenesisabundantprotein4-5|pentatricopeptiderepeatproteinEMB175
13522950	0.00431913	3.97578	ST2A	sulfotransferase2A
13523309	0.00336545	2.52964	DGK1	diacylglycerolkinase1
13524523	0.00142058	2.0743	AT5G10760	aspartylproteasefamilyprotein
13525063	0.00120852	-3.74486	HSP17.6II	classIIheatshockprotein17.6
13525307	0.00301367	-2.00839	AT5G12470	hypotheticalprotein
13525417	0.0127866	-3.23906	GSL12	callosesynthase3
13525489	0.000159891	-5.03137	AT5G13140	pollenOlee1allergenandextensinfamilyprotein
13525701	0.00185521	-4.08978	GUN5	magnesiumchelatasesubunitH
13525738	0.00399003	-2.15465	SMT1	cycloartenol-c-24-methyltransferase
13526562	0.00460076	6.21697	AT5G15500	ankyrinrepeat-containingprotein
13526619	0.0304127	-2.19255	LNG1|AT5G15581	proteinlongifolia1|hypotheticalprotein
13526694	0.00055172	-4.24812	AT5G15780	pollenOlee1allergenandextensinfamilyprotein
13528161	0.000589436	-2.49369	APL1	glucose-1-phosphateadenylyltransferaselargesubunit1
13528865	0.00403491	3.16464	SUS1	sucrosesynthase1
13529123	0.00121116	-2.03522	YLMG2|AT5G21910	YGGTfamilyprotein|hypotheticalprotein
13529177	0.00441489	-2.04074	AT5G22020	strictosidinesynthasefamilyprotein
13529369	0.014739	2.56267	NAC090	NACdomain-containingprotein
13529672	0.00322476	3.60014	AT5G22860	SerinecarboxypeptidaseS28familyprotein
13529743	0.00567447	-3.47321	CaS	calciumsensingreceptor
13530175	0.0105239	-2.01843	SQP1	Squalenemonooxygenase1,1
13530354	0.00470151	4.4836	PGL5	6-phosphogluconolactonase5
13530385	0.0366836	2.23742	PRR5	pseudo-responseregulator5
13530412	0.028661	2.35995	BGLU31	betaglucosidase31
13530775	0.00243356	-3.65622	AT5G25190	ethylene-responsivetranscriptionfactorERF003
13531174	0.0210603	-2.374	AT5G26220	ChaC-likefamilyprotein
13531193	0.0072152	2.55374	MSS1	sugartransportprotein13
13531409	0.054212	3.13631	RLP53	receptorlikeprotein53
13531628	0.00347563	2.0545	AT5G27930	putativeproteinphosphatase2C73
13531662	0.0497067	-2.08711	DES1	bifunctionalcystathioninegamma-lyase/cysteinesynthase
13532407	0.0195746	-2.27837	G6PD1	glucose-6-phosphatedehydrogenase1
13532469	0.00223039	-2.20295	AT5G35970	P-loopcontainingnucleosidetriphosphatehydrolasessuperfamilyprotein
13532662	0.00478555	-2.11046	PGLP1|AT5G36790	2-phosphoglycolatephosphatase1|Haloaciddehalogenase-likehydrolase(HAD)superfamilyprotein
13532710	0.00803983	-2.10587	PGLP1|AT5G36790	2-phosphoglycolatephosphatase1|Haloaciddehalogenase-likehydrolase(HAD)superfamilyprotein
13533245	0.0189894	-3.59218	AT5G38420	ribulosebisphosphatecarboxylasesmallchain2B
13533250	0.00378103	-4.10333	AT5G38430	ribulosebisphosphatecarboxylasesmallchain1B
13533558	0.0134453	3.10507	AT5G39520|SGR4	hypotheticalprotein|vesicletransportv-SNARE11
13534002	0.0264863	2.15217	AT5G40790	hypotheticalprotein
13534419	0.00564887	-2.07234	AT5G42070	hypotheticalprotein
13534585	0.00552118	2.65794	AT5G42570	B-cellreceptor-associated31-likeprotein
13535073	0.00362046	-2.70321	NDH18	NAD(P)Hdehydrogenase18
13535103	0.0188011	2.10671	HSFA6A	heatstresstranscriptionfactorA-6a
13535480	0.00287419	-2.71058	AT5G44680	putative3-methyladenineglycosylaseI
13536042	0.0113248	2.44766	PTR3	peptidetransporter3
13536280	0.0146828	-2.05058	AT5G46580	pentatricopeptiderepeat-containingprotein
13536344	0.00382149	-2.28587	BOU	mitochondrialcarnitine/acylcarnitinecarrier-likeprotein
13536518	0.00450335	-2.15744	AT5G47380	hypotheticalprotein
13536597	0.00763619	2.19807	TDT	tonoplastdicarboxylatetransporter
13536945	0.00195135	2.00808	BIR1
13537020	0.000273204	-2.49076	ROF2	peptidyl-prolylcis-transisomeraseFKBP65
13537339	0.0438138	2.35908	AT5G49280	hydroxyproline-richglycoproteinfamilyprotein
13537539	0.0119656	-4.01734	FRO6	ferricreductionoxidase6
13537827	0.00204	4.68966	AT5G50360	hypotheticalprotein
13538429	0.00261055	-2.01575	PGM	phosphoglucomutase
13538661	0.00241631	4.48389	AT5G52390	PAR1protein
13538761	0.0140811	-2.34036	AT5G52780	hypotheticalprotein
13538799	0.00781165	-2.56895	AT5G52882	P-loopcontainingnucleosidetriphosphatehydrolasessuperfamilyprotein
13538937	0.00429398	-2.08856	FTSH11
13539094	0.00086723	-2.18279	AT5G53580	pyridoxalreductase
13539151	0.00590359	2.75129	ENODL1	earlynodulin-likeprotein1
13539365	0.0181059	-2.26474	THE1	receptor-likeproteinkinaseTHESEUS1
13539720	0.0204738	2.11978	AT5G55400	actinbindingCalponinhomologydomain-containingprotein
13539851	0.0184778	-2.40055	CRR21	pentatricopeptiderepeat-containingprotein
13540188	0.00607063	-2.49872	AT5G56850	hypotheticalprotein
13540724	0.0289522	2.03079	SKIP1
13540728	0.0719825	2.04661	AT5G57910	hypotheticalprotein
13540849	0.000477005	-3.70963	AT5G58260	NADHdehydrogenase-likecomplexN
13540856	0.00111612	-3.86547	MES18|AT5G58300	methylesterase18|leucine-richrepeatproteinkinasefamilyprotein
13541306	0.00614493	8.0316	HAI1	putativeproteinphosphatase2C78
13541346	0.000959329	9.74474	LTP4	non-specificlipid-transferprotein4
13541845	0.000889048	2.49234	RLK1	receptor-likeproteinkinase1
13542012	0.000249074	-2.40773	PDCB1	plasmodesmatacallose-bindingprotein1
13542224	0.0185498	2.33372	ERF104
13542236	0.00686129	-3.07941	AT5G61660	glycine-richprotein
13542430	0.0100336	-2.17231	AT5G62140	hypotheticalprotein
13542521	0.00517705	2.01769	GSTU9	glutathioneS-transferasetau9
13542811	0.00150046	-5.89143	AT5G63180	putativepectatelyase22
13543189	0.00737103	-2.63724	PSAN	photosystemIreactioncentersubunitN
13543235	0.000112083	2.23999	AT5G64080	Non-specificlipid-transferprotein-likeprotein
13543377	0.00805514	2.02854	AT5G64430	PB1domain-containingprotein
13543434	0.00158068	2.68397	XYL4	beta-D-xylosidase4
13544279	0.00167603	9.41289	RAB18	dehydrinRab18
13544314	0.00230757	-2.05646	AT5G66470	GTP-bindingproteinEra
13544732	0.0196023	2.31997	ZF1	zinc-fingerprotein1
13544856	0.00120374	-2.23477
13545079	0.017672	-2.03119	ycf1

## Sheet: PD
Supplementary file 1. Details of differentially expressed genes under combined pathogen and drought stress.
Fold change ≥ 2, unpaired t-test p-value ≤ 0.05
Transcripts Cluster Id	t-test p-value	Fold change	gene symbol	gene description
13334363	0.00119166	4.33896	AT1G01520	transcriptionfactorASG4
13334405	0.000827004	3.68856	FRO2	ferricreductionoxidase2
13334478	0.00636208	3.83492	ATAF1	NACdomain-containingprotein
13334797	0.000156131	-2.754	CER1	proteinECERIFERUM1
13334849	0.000422697	2.59075	GPAT2	glycerol-3-phosphatesn-2-acyltransferase2
13335042	0.0197572	2.20171	BGLU11	betaglucosidase11
13335273	0.0133659	2.58933	AT1G03290	hypotheticalprotein
13335339	0.00524899	2.20112	AHP5	histidine-containingphosphotransferprotein5
13335360	0.000260953	4.98741
13335370	0.0285985	-2.09238	PSB27	photosystemIIPsb27protein
13335382	0.00679378	-3.45633	PORC	protochlorophyllidereductaseC
13335733	0.000572776	-4.28767	AT1G04430	putativemethyltransferasePMT8
13335887	0.0735184	-2.03383	PKT4	3-ketoacyl-CoAthiolase1
13336002	0.00455582	4.23183	MAPKKK18	mitogen-activatedproteinkinasekinasekinase18
13336448	0.0188863	2.08223	MYB13	mybdomainprotein13
13336657	0.00217053	2.69902	AT1G06620	2-oxoglutarate-dependentdioxygenase-likeprotein
13336710	0.0038976	-2.75892	PSBP-1	photosystemIIsubunitP-1
13336915	0.00134867	-2.23351	RPL4	50SribosomalproteinL4
13336955	0.000284878	-4.35965	AT1G07400	classIheatshockprotein
13337025	0.0342883	2.06767	PLL5	putativeproteinphosphatase2C
13337142	0.0012566	3.56492	LBD1	LOBdomain-containingprotein1
13337416	0.0172894	-2.03443	ALB1	magnesium-chelatasesubunitchlD
13337442	0.00646112	-2.91358	SIG2	RNApolymerasesigmasubunit2
13337452	0.00044115	-2.13335	NPQ1	Violaxanthinde-epoxidase
13337524	0.00018119	2.68511	PPCK1	phosphoenolpyruvatecarboxylasekinase1
13337770	0.00382933	-2.64979	AMI1	amidase1
13337819	0.000920169	2.75259	SRC2	hypotheticalprotein
13337858	0.00650874	2.417	NAS3	nicotianaminesynthase3
13337862	0.0343058	2.02192	AT1G09250	transcriptionfactorbHLH149
13337901	0.00018906	-2.50833	AT1G09310	hypotheticalprotein
13337905	0.00156458	-2.55622	CRB	chloroplaststem-loopbindingprotein
13337996	0.0243419	2.14754	AT1G09500	alcoholdehydrogenase-likeprotein
13338103	0.032766	-2.03465	AT1G09750	aspartylprotease-likeprotein
13338220	0.000421962	5.41002	BCAT-2	branched-chain-amino-acidaminotransferase2
13338269	0.0162744	-2.08183	AT1G10150	Carbohydrate-bindingprotein
13338316	0.00482729	-2.10972	AT1G10380	putativemembranelipoprotein
13338661	0.000246914	-2.70761	SUB	receptor-likekinaseSTRUBBELIG
13338744	0.00119095	-2.74604	STP1	sugartransporter1
13338751	0.00431072	2.26715	AT1G11300	G-typelectinS-receptor-likeserine/threonine-proteinkinase
13339019	0.00194505	-2.89895	AT1G11860	aminomethyltransferase
13339111	0.00297146	-3.26885	AT1G12080	vacuolarcalcium-bindingprotein-likeprotein
13339119	0.0181379	-2.52866	NRT1.1	nitratetransporter1.1
13339163	0.00215919	2.44071	RFL1
13339171	0.00219735	-2.4644	AT1G12230	transaldolase-likeprotein
13339506	0.0103948	2.2388	AT1G12990	beta-1,4-N-acetylglucosaminyltransferasefamilyprotein
13339861	0.00245522	2.83682	AT1G13990	hypotheticalprotein
13339910	0.00447846	2.15495	FUT7	fucosyltransferase7
13339925	0.00993048	-3.20745	PQL2	photosyntheticNDHsubcomplexL2
13340017	0.00156453	2.10211	AT1G14340	RNArecognitionmotif-containingprotein
13340042	0.0123602	2.34124	APK2A	proteinkinase2A
13340414	0.00886698	-2.31945	ECB2	pentatricopeptiderepeat-containingprotein
13340626	0.000486873	-4.6633	NDF1	NAD(P)Hdehydrogenasesubunit48
13340788	0.00959337	-2.07521	AT1G16350	inosine-5'-monophosphatedehydrogenase2
13341151	0.0227336	3.05641	SRG1
13341372	0.000820625	-2.25924	LOX3	lipoxygenase3
13341443	0.0168496	2.06306	HAB2	proteinphosphatase2C7
13341493	0.00023299	4.98568
13341525	0.00192489	3.93301	AT1G17745|AT1G17744	D-3-phosphoglyceratedehydrogenase|hypotheticalprotein
13341683	0.011804	2.54267	NUDT4	nudixhydrolase4
13341721	0.000253737	4.96954
13341850	0.015042	-3.11574	AT1G18620	hypotheticalprotein
13341935	0.00543028	-2.30354	NDF6	NDHdependentflow6protein
13341989	0.000408577	6.75437	WRKY61	putativeWRKYtranscriptionfactor61
13342153	0.000643354	-12.8541	LHCA6	PSItypeIIchlorophylla/b-bindingprotein(Lhca2*1)
13342166	0.000174614	2.03567	JAZ1	proteinTIFY10A
13342228	0.00129071	-3.11681	BES1	proteinbrassinazole-resistant2
13342364	0.00377943	-2.38116	PUP14	purinepermease14
13342441	0.000632447	-3.10155	FNR2	ferredoxin--NADPreductase,leafisozyme2
13342555	0.000279245	4.9945
13342826	0.000175718	4.20502	AT1G21000	PLATZtranscriptionfactorfamilyprotein
13342841	0.00366429	-3.48104	AT1G21060	hypotheticalprotein
13342906	6.19517e-05	7.91373	WAK3	wall-associatedreceptorkinase3
13342913	0.00295548	2.03734	WAK1	wall-associatedreceptorkinase1
13342919	0.00785275	2.17515	WAK2	wall-associatedreceptorkinase2
13342953	0.000647143	3.3541	AT1G21400	thiamindiphosphate-bindingfoldprotein
13342963	0.00061176	2.10128	SKP2A
13343294	0.0234165	2.34199	AT1G22190	ethylene-responsivetranscriptionfactorERF058
13343508	0.000312174	2.7502	GI
13343629	0.00907888	2.51313	AT1G22930	T-complexprotein11
13343655	0.0200975	2.61495	AT1G22990	heavy-metal-associateddomain-containingprotein
13343704	0.000979788	2.42678	AT1G23130	Betv1-likeallergendomain-containingprotein
13343889	0.000742042	2.84525	AT1G23710	hypotheticalprotein
13343943	0.0221895	-2.21283	TPS9|AT1G23880	putativealpha,alpha-trehalose-phosphatesynthase[UDP-forming]9|NHLdomain-containingprotein
13344054	0.00206483	2.88428	AT1G24148	hypotheticalprotein
13344061	0.0132726	2.3187	FH4	formin-likeprotein4
13344259	0.00226655	4.44787	AT1G24580	RING/U-boxdomain-containingprotein
13344431	0.0222075	2.0237	AT1G25275	hypotheticalprotein
13344694	0.000915654	-3.71055	BGLU40	betaglucosidase40
13344895	0.0031266	-8.17412	KDR	basichelix-loop-helixproteinKIDARI
13344936	0.00103522	2.02173	AT1G27020	hypotheticalprotein
13344946	0.00295273	-5.58907	AT1G27030	hypotheticalprotein
13345373	0.000918159	-2.15134	LTPG1	glycosylphosphatidylinositol-anchoredlipidproteintransfer1
13345941	0.00372294	-5.9703	AT1G29660	GDSLesterase/lipase
13345949	0.000633182	-6.6895	AT1G29670|AT1G29680	GDSLesterase/lipase|hypotheticalprotein
13346018	0.00177713	3.42278	WRKY71	putativeWRKYtranscriptionfactor71
13346044	0.0230066	-2.31026	CAB1	chlorophylla-bbindingprotein1
13346184	0.022438	-2.66006	AT1G30320	Remorinfamilyprotein
13346202	0.00215107	-3.85606	PSAK	photosystemIreactioncentersubunitpsaK
13346348	0.00398133	-3.09601	AAE14	2-succinylbenzoate--CoAligase
13346530	0.0125495	2.71402	VSR6	vacuolarsortingreceptor6
13346623	0.0515077	-2.27244
13347231	0.00419232	3.56539	NAC13	NACdomainprotein13
13347247	0.00580278	2.18608	SBT3.5	Subtilase3.5
13347286	0.0261778	-2.75401	PRPL11	plastidribosomalproteinl11
13347342	0.00143906	2.20941	AT1G33110	MATEeffluxfamilyprotein
13347861	0.0132729	2.46047	AT1G34420	leucine-richrepeattransmembraneproteinkinase-likeprotein
13347981	0.00563617	2.11624	AT1G35190	2-oxoglutarate(2OG)andFe(II)-dependentoxygenasesuperfamilyprotein
13348171	0.00650267	-2.54096	AT1G35680	50SribosomalproteinL21
13348179	0.0114243	2.63175	AT1G35710	putativeleucine-richrepeatreceptor-likeproteinkinase
13348538	0.00732218	-2.23003	GAPB	glyceraldehyde-3-phosphatedehydrogenaseB
13349342	0.0228047	-2.17954	AT1G47740	PPPDEputativethiolpeptidasefamilyprotein
13349397	0.00376614	3.21105	RLP7	receptorlikeprotein7
13349529	0.0023894	-2.59709	AT1G48300|CHR18	hypotheticalprotein|chromatinremodelingfactor18
13349545	0.00476031	-2.41436	AT1G48350	50SribosomalproteinL18/L5efamilyprotein
13349676	0.00311191	-2.86174	PMEAMT|CPuORF31	putativephosphoethanolamineN-methyltransferase2|conservedpeptideupstreamopenreadingframe31
13349969	0.00243807	-3.64268	AT1G49380	cytochromecbiogenesisproteinCCS1
13349991	0.00562756	-2.18894	LACS2	long-chainacyl-CoAsynthetase2
13350013	0.00101395	3.51296	AT1G49450	WD40domain-containingprotein
13350511	0.00531139	-3.35854	AT1G50732	hypotheticalprotein
13350654	0.0107076	-2.18511	AT1G51110	putativeplastid-lipid-associatedprotein12
13350964	0.022406	2.69986	DOF1	DOFzincfingerprotein1
13350997	0.031104	-2.12552	AT1G51745	Tudor/PWWP/MBTsuperfamilyprotein
13351070	0.00120727	2.70497	AR791	hypotheticalprotein
13351091	0.00157962	-4.37417	AT1G52190	putativepeptidetransporter
13351098	0.00257058	-2.69985	PSAH2	photosystemIreactioncentersubunitH-2
13351666	0.00189522	-2.27099	AT1G53440	putativeLRRreceptor-likeserine/threonine-proteinkinase
13351793	0.001693	-3.52796	SRF6	STRUBBELIG-receptorfamily6
13351810	0.040488	-2.62661	AT1G53800	hypotheticalprotein
13351824	0.0490619	-2.3304	PME2	pectinmethylesterase2
13351830	0.00312018	-2.01181	PME1	pectinmethylesterase1
13351880	0.00359034	2.47861	RAP2.12|AT1G53887	ethylene-responsivetranscriptionfactorRAP2-12|hypotheticalprotein
13351951	0.00101052	2.02396	RSH3	RELA/SPOThomolog3
13352172	0.00411615	3.29672	AT1G54575	hypotheticalprotein
13352473	0.00195752	2.79682	AT1G55265	hypotheticalprotein
13352812	0.00597149	2.23246	NF-YC2	nucleartranscriptionfactorYsubunitC-2
13352842	0.02911	-2.26143	AT1G56220	dormancy/auxinassociatedprotein
13352959	0.00784986	2.64705	WRR4	TIR-NB-LRRdiseaseresistanceprotein
13352991	0.00676448	5.73968	GolS2	galactinolsynthase2
13353009	0.00566016	2.21864	AT1G56660	hypotheticalprotein
13353090	0.00871329	3.97887	AT1G57630	Toll-Interleukin-Resistancedomain-containingprotein
13353212	0.000299908	9.03691	AT1G58225	hypotheticalprotein
13353220	0.000719303	2.36758	AT1G58230	WD40andBeachdomain-containingprotein
13353266	0.00411279	2.43277	AAP1	aminoacidpermease1
13353308	0.0076608	3.29632	RXW8	lipase/hydrolase
13353633	0.0152553	2.11928	PEN3	ABCtransporterGfamilymember36
13353749	0.00226453	2.42553	AT1G60190	U-boxdomain-containingprotein19
13354117	0.00845235	2.29873	AT1G61610	putativeG-typelectinS-receptor-likeserine/threonine-proteinkinase
13354180	0.00151099	6.26192	GPT2	glucose-6-phosphate/phosphatetranslocator2
13354354	0.000587074	2.85096	AT1G62370	RING/U-boxdomain-containingprotein
13354356	0.00245635	-2.24825	ACO2	1-aminocyclopropane-1-carboxylateoxidase2
13354379	0.00249109	-3.63099	AT1G62480	vacuolarcalcium-bindingprotein-likeprotein
13354749	0.0287016	2.53643	AT1G63530	hypotheticalprotein
13355044	0.00427185	2.8614	AT1G64360	hypotheticalprotein
13355059	0.000144996	-9.36729	GH9C2	glycosylhydrolase9C2
13355103	0.00640404	3.31803	AT1G64500	glutaredoxin-likeprotein
13355329	0.00362394	-2.97445	AT1G65010	hypotheticalprotein
13355396	0.0164134	-2.03474	AT1G65230	hypotheticalprotein
13355531	0.00172025	3.31914	AT1G65490	hypotheticalprotein
13355535	0.022978	3.0021	AT1G65500	hypotheticalprotein
13355539	0.00473246	2.1108	AT1G65510	hypotheticalprotein
13355589	0.0227167	2.31879	RK1	receptorkinase1
13355787	0.00230699	-2.19519	AT1G66430	pfkB-likecarbohydratekinasefamilyprotein
13355877	2.7348e-05	9.61511
13355960	0.0108955	2.92017	AT1G66880	serine/threonineproteinkinase
13356293	0.000259257	-2.92987	AT1G67750	putativepectatelyase5
13356344	0.00920426	2.54965	AT1G67850	hypotheticalprotein
13356361	0.0604057	2.00627	AT1G67856|AT1G67855	RING/U-boxdomain-containingprotein|hypotheticalprotein
13356390	1.07376e-05	11.0645	AT1G67920	hypotheticalprotein
13356399	0.00315246	3.59831	CCOAMT	caffeoyl-CoA3-O-methyltransferase
13356429	0.0041617	-2.03711	HPR	hydroxypyruvatereductase
13356456	0.0114543	2.22538	FKF1	flavin-binding,kelchrepeat,fbox1
13356529	0.00231754	-2.55847	AT1G68190	putativezincfingerprotein
13356601	0.0116844	2.69262	AT1G68440	hypotheticalprotein
13356666	0.0097099	2.50396	AT1G68620	probablecarboxylesterase6
13356740	0.00207658	2.06062	AT1G68820	transmembraneFragile-X-F-associatedprotein
13356775	0.00776727	-3.3371	AT1G68890	proteinPHYLLO
13356820	0.000555154	-2.25342	AT1G68935|AT1G68940	hypotheticalprotein|Armadillo/beta-catenin-likerepeatfamilyprotein
13356853	0.00892868	-2.23129	ACR4	ACTdomain-containingprotein
13356893	0.00625675	-2.99087	FLN2|AT2G45180	fructokinase-like2|proteaseinhibitor/seedstorage/lipidtransferprotein(LTP)familyprotein
13356913	0.0193078	2.25418
13356917	0.00120062	8.11835	AFP1	ABIfivebindingprotein
13356987	0.064244	-2.00639	AT1G69420	putativeS-acyltransferase
13357006	0.00167493	5.44626	NAP	NACtranscriptionfactorproteinfamily
13357060	0.0183753	-3.42423	EXPA1	expansinA1
13357093	0.00249012	5.97347	AT1G69610	hypotheticalprotein
13357260	0.00289526	-2.45907	AT1G70100	hypotheticalprotein
13357531	0.0077348	2.71512	AT1G70640	octicosapeptide/Phox/Bem1p(PB1)domain-containingprotein
13357589	0.00039968	-6.15446	CRR23	inorganiccarbontransportprotein-relatedprotein
13357611	0.000789298	2.95832	AT1G70810	Calcium-dependentlipid-binding(CaLBdomain)familyprotein
13357617	0.00219081	-4.96145	AT1G70820	phosphoglucomutase-likeprotein
13357654	0.00151134	-3.62875	PIN3	auxineffluxcarriercomponent3
13357914	0.00773424	-2.22333	AT1G71695	peroxidase12
13358088	0.0325782	2.17653	AT1G71910	hypotheticalprotein
13358212	0.00494754	-2.75627	PATL1	patellin-1
13358384	0.00067955	-2.19046	AT1G72645	hypotheticalprotein
13358418	0.0145615	3.10183	AT1G72700	putativephospholipid-transportingATPase5
13358451	0.00307682	4.06856	HAB1	proteinphosphatase2C16
13358464	0.0123235	3.99214	AT1G72800	RNA-binding(RRM/RBD/RNPmotifs)familyprotein
13358753	0.00296127	-2.32616	AT1G73600|CPuORF32	putativephosphoethanolamineN-methyltransferase3|conservedpeptideupstreamopenreadingframe32
13358889	0.010847	2.0445	AT1G73870	zincfingerproteinCONSTANS-LIKE7
13358920	0.000283119	4.97995
13359181	0.000978239	-11.4968	AT1G74670	gibberellin-regulatedprotein6
13359225	0.00328248	-2.07855	AT1G74730	hypotheticalprotein
13359300	0.00262683	3.42253	PR5	pathogenesis-relatedprotein5
13359308	0.000266402	4.97845
13359327	0.0209492	2.70895	AT1G75170	Sec14p-likephosphatidylinositoltransferfamilyprotein
13359650	0.000290485	4.98617
13359666	0.0130014	2.88525	CPK29	calcium-dependentproteinkinase29
13359775	0.0565173	2.01148	AT1G76390	U-boxdomain-containingprotein43
13359866	0.00385181	3.24332	AT1G76590	PLATZtranscriptionfactorfamilyprotein
13360184	0.00407857	2.52463	AT1G77370	glutaredoxin-C3
13360218	0.000538479	3.60143	NAC032	NACdomaincontainingprotein32
13360235	0.000349584	-4.43419	TAPX	L-ascorbateperoxidase
13360411	0.0266757	2.1726	AT1G77920	transcriptionfactorTGA7
13360505	0.00143216	2.37794	AT1G78070	transducin/WD40repeat-likesuperfamilyprotein
13361019	0.00341032	3.39855	ECT8	hypotheticalprotein
13361080	0.022432	3.29089	ALIS5	ALA-interactingsubunit5
13361406	0.0158722	2.56283	PP2-B11	phloemprotein2-B11
13361429	0.00366854	4.96321	AT1G80160	GLYOXYLASEI7
13361515	0.0401864	-2.09179	AT1G80380	D-glycerate3-kinase
13361537	0.000722558	-5.5701	AT1G80440	F-box/kelch-repeatprotein
13361596	0.0108653	-2.45245	AT1G80640	probablereceptor-likeproteinkinase
13361730	0.0162333	2.7855	WRKY40	putativeWRKYtranscriptionfactor40
13361970	0.0118733	-2.18448	TBL25	proteintrichomebirefringence-like25
13362007	0.000468564	-3.4569	GPAT4	glycerol-3-phosphatesn-2-acyltransferase
13362014	0.0514074	-2.22163	PIP1C	aquaporinPIP1-3
13362254	0.00632219	2.35232	NAC003	NACdomain-containingprotein
13362376	0.00215486	3.6893	AT1G02470	SRPBCCligand-bindingdomain-containingprotein
13362407	0.0175104	-2.15355	AT1G02610	RING/FYVE/PHDzincfinger-containingprotein
13362548	0.0052374	4.23777	GSTF7	glutathioneS-transferase7/11
13362553	0.00859888	2.28633	GSTF6	glutathioneS-transferase6
13362815	0.00200776	2.37814	AT1G03550	secretorycarrier-associatedmembraneprotein2
13363006	0.000678049	-2.17827	PSAT1	phospholipidsterolacyltransferase1
13363024	0.000514096	-5.10241	AT1G04040|AT1G04030	HADsuperfamily,subfamilyIIIBacidphosphatase|hypotheticalprotein
13363114	0.0011044	2.38152	AT1G04280	P-loopcontainingnucleosidetriphosphatehydrolasessuperfamilyprotein
13363238	0.0457683	2.4531	AT1G04570	probablefolate-biopterintransporter
13363243	0.000974598	2.95335	AO4	aldehydeoxidase4
13363312	2.10291e-05	-8.60336	AT1G04680	putativepectatelyase1
13363537	0.00226091	2.80524	EFE	1-aminocyclopropane-1-carboxylateoxidase
13363740	0.000536844	8.46925	AT1G05340	hypotheticalprotein
13363986	0.000197622	-5.50497	POM1	chitinase-likeprotein1
13364063	0.0122873	2.5137	STO	Salttoleranceprotein
13364255	0.00205816	5.11009	PDS1	4-hydroxyphenylpyruvatedioxygenase
13364345	0.0117417	2.38364	AT1G06760	histoneH1.1
13364491	0.000866946	2.65085	AT1G07040	hypotheticalprotein
13364517	0.00183724	-2.24696	F2KP	bifunctionalenzymefructose-6-phosphate2-kinase/fructose-2,6-bisphosphatase
13364663	0.000354763	4.55062	HAI2	proteinphosphatase2C3
13364767	0.00424718	4.09136	ATOBGM	GTP-bindingproteinObg/CgtA
13364826	0.0137683	2.04895	KCS3	3-ketoacyl-CoAsynthase3
13364944	0.00707596	-2.01063	GATA11	GATAtranscriptionfactor11
13365132	0.0186043	2.03704	AT1G08230	GABAtransporter1
13365188	0.0130817	-2.21101	PSAO	photosystemIsubunitO
13365199	0.00837233	2.11915	CRT3	calreticulin-3
13365554	0.0162072	-2.09055	CRT1b	calreticulin1b
13365920	0.00155352	2.46596	AT1G09932	phosphoglyceratemutasefamilyprotein
13365982	0.00935951	2.92668	AT1G10040	alpha/beta-hydrolasessuperfamilyprotein
13366124	0.00376494	-3.14723	ERD9	glutathioneS-transferaseU17
13366147	0.000309266	2.01559	AT1G10410	hypotheticalprotein
13366330	0.000181464	-3.01499	SEX1	alpha-glucanwaterdikinase1
13366609	0.000378404	4.81433	AT1G11210	hypotheticalprotein
13366782	0.0126176	-2.87373
13366961	0.00484012	-3.05109	ELP	extensin-likeprotein
13367025	0.0198424	2.57146	ACR8	ACTdomainrepeat8protein
13367073	0.00882739	-3.49039	AT1G12500	Nucleotide-sugartransporterfamilyprotein
13367225	0.000320119	-3.38079	GAPA-2	glyceraldehyde-3-phosphatedehydrogenase(NADP+)(phosphorylating)
13367387	0.0412621	-2.20934	GATL3	putativegalacturonosyltransferase-like3
13367421	0.0206654	3.05231	AT1G13340|AHP2	RegulatorofVps4activityintheMVBpathwayprotein|homologous-pairingprotein2-likeprotein
13367490	0.00210744	2.49095	AT1G13470	hypotheticalprotein
13367515	0.00883244	2.90976	AT1G13520	hypotheticalprotein
13367587	0.0122419	-2.40701	AT1G13640	phosphatidylinositol3-and4-kinase-likeprotein
13367635	0.0034849	4.22033	AT1G13830	carbohydrate-bindingX8domain-containingprotein
13367689	2.06873e-05	-2.71816	AT1G14030	[fructose-bisphosphatealdolase]-lysineN-methyltransferase
13367799	0.0144461	-2.19554	UTR3	UDP-galactosetransporter3
13368009	0.00126369	-2.41719	AT1G14710	hydroxyproline-richglycoprotein-likeprotein
13368108	0.0441701	-2.05627	MAP70-4	microtubule-associatedprotein70-4
13368262	0.00147614	2.70784	RHA2A
13368348	0.00148406	-2.79147	AT1G15290	tetratricopeptiderepeat-containingprotein
13368591	0.0107544	-3.57495	LHCB6|AT1G15810	lightharvestingcomplexphotosystemIIsubunit6|S15/NS1,RNA-bindingprotein
13368698	0.00574286	2.22192	AT1G16260	wall-associatedreceptorkinase-like8
13368814	0.0200055	2.8868	AT1G16515	hypotheticalprotein
13369443	0.00100223	2.21745	AT1G17940	EndosomaltargetingBRO1-likedomain-containingprotein
13369517	0.000142832	-2.37377	AT1G18060	hypotheticalprotein
13369871	0.0718883	2.07187	CDPK1	calcium-dependentproteinkinase1
13369973	0.0242998	2.67421	FMO1	flavin-dependentmonooxygenase1
13370041	0.00246434	-3.69181	AT1G19450	sugartransporterERD6-like4
13370056	0.0257735	2.62944	AT1G19490	bZIPtranscriptionfactor-likeprotein
13370145	0.0213341	2.26651	BEL10	BEL1-likehomeodomain10
13370193	0.00508397	-2.23145	AT1G19835	hypotheticalprotein
13370307	0.0212182	2.82659	AT1G20100	hypotheticalprotein
13370343	0.000773086	-2.479	EXPA11	expansin-A11
13370449	0.00413642	2.00031	ERD10
13370636	0.0025167	-2.08007	TMT1	tonoplastmonosaccharidetransporter1
13370850	0.00114713	-3.32294	AT1G21440	phosphoenolpyruvatecarboxylasefamilyprotein
13370886	0.00311817	-3.17002	AT1G21500	hypotheticalprotein
13371168	0.000741766	2.84058	AT1G22180	Sec14p-likephosphatidylinositoltransferfamilyprotein
13371488	0.0120365	-3.06808	PIN7	auxineffluxcarriercomponent7
13371499	0.00153867	-2.31707	AST91	sulfatetransporter3.3
13371658	0.000752845	-2.6398	CAF2	CRS2-associatedfactor2
13371819	0.0092272	2.07741	AT1G23830	hypotheticalprotein
13371823	0.00416149	2.87278	AT1G23840	hypotheticalprotein
13372154	0.0759191	-2.06128	AT1G24610	rubiscomethyltransferase-likeprotein
13372168	0.0107455	-2.12934	MAP70-2|AT1G24735	microtubule-associatedprotein70-2|S-adenosyl-L-methionine-dependentmethyltransferasessuperfamilyprotein
13372299	0.000933456	2.08476	AT1G25370	hypotheticalprotein
13372549	0.00192026	-2.56394	AT1G26230	chaperonin60subunitbeta4
13372628	0.0148808	3.38392	AT1G26390	FAD-bindingBerberinefamilyprotein
13372855	0.00263065	2.27611	AT1G27200	hypotheticalprotein
13373034	0.00187584	7.68661	STZ
13373203	0.00174892	3.57068	AT1G28190	hypotheticalprotein
13373323	0.00300803	-5.03159	AT1G28400	hypotheticalprotein
13373706	0.00636972	-2.06524	AT1G29450	SAUR-likeauxin-responsiveprotein
13373714	0.000958305	-2.34332	AT1G29470	putativemethyltransferasePMT24
13373733	0.0211704	3.64252	AT1G29640	hypotheticalprotein
13373976	0.0390718	-2.06255	AT1G30070	SGSdomain-containingprotein
13374121	0.00024263	2.72905	NF-YA7	nucleartranscriptionfactorYsubunitA-7
13374229	0.00213466	2.29948	AT1G30755	hypotheticalprotein
13374404	0.0105976	-2.30345	AK-HSDHI|AT1G31220	bifunctionalaspartokinase/homoserinedehydrogenase1|phosphoribosylglycinamideformyltransferase
13374442	0.00990472	-2.07621	PSAF|AT2G47890	photosystemIsubunitF|zincfingerproteinCONSTANS-LIKE13
13374726	0.00114884	-2.95603	AT1G32080	plastidalglycolate/glyceratetranslocator1
13374737	0.00774695	-2.08247	AT1G32090	early-responsivetodehydrationstressprotein(ERD4)
13374863	0.0210467	2.40096	NRT1.5	nitratetransporter1.5
13374872	0.022824	-3.61172	AT1G32470	probableglycinecleavagesystemHprotein2
13374919	0.0174554	-2.34983	AT1G32550	ferredoxinC2
13375015	0.00236915	-2.39363	AT1G32900	granule-boundstarchsynthase
13375095	0.00403531	-2.66383	GTL1
13375479	0.0243011	-2.25649	EMB3003	proteinembryodefective3003
13375522	0.0121319	2.02313	AT1G34750	putativeproteinphosphatase2C10
13375862	0.00850367	3.77992	AT1G36622	hypotheticalprotein
13375973	0.00184717	-3.51509	SKS6	SKU5similar6
13376040	0.00378979	3.47473	BZIP60	bZIPtranscriptionfactor60
13376232	0.00154635	2.19824	AAP5	aminoacidpermease5
13376356	0.0126648	3.34426	AT1G44800	bidirectionalaminoacidtransporterSIAR1
13376366	0.00404682	-2.22987	AT1G44920	hypotheticalprotein
13376396	0.000785109	3.83283	TRX5	thioredoxinH5
13376752	0.000284196	-2.70705	mtLPD1	dihydrolipoyldehydrogenase1
13377033	0.00528153	2.48118	AT1G48490	putativeproteinkinase
13377073	0.0313024	-2.05177	AT1G48570|AT1G48560	zincfinger(Ran-binding)domain-containingprotein|hypotheticalprotein
13377286	0.00551652	3.32179	AT1G49000	hypotheticalprotein
13377294	0.000275503	4.9827
13377342	0.00127678	-5.32528	AT1G49130	zincfingerproteinCONSTANS-LIKE8
13377469	0.0115634	-2.0444	PREP2	presequenceprotease2
13377888	0.00328033	-2.0809	AT1G50450|AT1G50440	Saccharopinedehydrogenase|RING/FYVE/PHDzincfinger-containingprotein
13378097	0.00143578	3.32331	AT1G51140	transcriptionfactorbHLH122
13378165	0.00532223	-2.53264	AT1G51400|NFU5	photosystemII5kDprotein|NFUdomainprotein5
13378380	0.000802195	10.0871	AT1G51860	putativeLRRreceptor-likeserine/threonine-proteinkinase
13378412	0.0295927	2.07038	AT1G51890	probableLRRreceptor-likeproteinkinase
13378450	0.00666663	-3.18122	AT1G51940	LysMtypereceptorkinase-likeprotein
13378483	0.00463765	-2.23558	AT1G52000	jacalin-likelectindomain-containingprotein
13378498	0.011503	2.34362	MBP1	myrosinase-bindingprotein1
13378550	0.00666413	-2.14238	AT1G52140	hypotheticalprotein
13378703	0.019775	-2.62411	AT1G52510|MMH-1	putativehydrolase|formamidopyrimidine-DNAglycosylase
13378767	0.0041741	-2.81504	AT1G52670	Singlehybridmotifsuperfamilyprotein
13378851	0.0138561	2.6228	NAM	NACdomain-containingprotein18
13378857	0.000767408	6.0423	NAC019	NACdomain-containingprotein19
13378913	0.00336655	-2.68369	AT1G53040	hypotheticalprotein
13378927	0.00576322	3.52618	AT1G53100	core-2/I-branchingbeta-1,6-N-acetylglucosaminyltransferase-likeprotein
13379332	1.65681e-05	-2.93571	AT1G54050	CIIIheatshockprotein17.4
13379351	5.67197e-05	6.00343	ALDH7B4	aldehydedehydrogenase7B4
13379373	0.0263934	2.47242	NF-YA5|AT1G54150	nucleartranscriptionfactorYsubunitA-5|E3ubiquitinligase-likeprotein
13379771	0.00266062	-3.11205	AGP21	arabinogalactanprotein21
13379812	0.0375116	-2.44105	AT1G55360	hypotheticalprotein
13379835	0.0169388	2.10644	AT1G55450	S-adenosyl-L-methionine-dependentmethyltransferasessuperfamilyprotein
13379843	0.00266295	-3.06283	CPN60B	chaperonin60subunitbeta1
13379948	0.00100595	-3.59814	PSAG	photosystemIsubunitG
13380044	0.000716691	3.19745	AT1G55760	BTB/POZdomain-containingprotein
13380359	0.00263354	2.07878	DI19	drought-inducedprotein19
13380460	0.0380629	-2.1719	SVB	proteinSMALLERWITHVARIABLEBRANCHES
13380490	0.000667289	10.447	PAP1	transcriptionfactorMYB75
13380528	0.00180744	5.54864	AT1G57590	pectinacetylesterasefamilyprotein
13380810	0.0132926	-2.08017	MSL3	MSCS-like3
13380951	0.00176246	-3.1366	XF1	probablesqualeneepoxidase1
13381287	0.0240266	-3.41558	BGLU6	betaglucosidase6
13381380	0.00214796	-3.04115	ECHID	1,4-Dihydroxy-2-naphthoyl-CoAsynthase
13381404	0.00223206	-2.20733	AT1G60590	pectinlyase-likeprotein
13381535	0.00733917	-2.02774	NIK3	NSP-interactingkinase3
13381775	0.00393201	-2.04024	AT1G61100	TIRclassdiseaseresistanceprotein
13381873	0.0130781	2.04907	SD1-29
13381924	0.120572	2.24978	AT1G61440	G-typelectinS-receptor-likeserine/threonine-proteinkinase
13382260	0.00179363	2.21723	WRKY6	WRKYtranscriptionfactor6
13382362	0.0563188	-2.18599	AT1G62510	bifunctionalinhibitor/lipid-transferprotein/seedstorage2Salbumin-likeprotein
13382415	0.00252542	-2.86163	SCO1|AT1G62740	elongationfactorEF-G/SCO1|carboxylateclamp-tetratricopeptiderepeatprotein
13382422	0.00842879	2.75742	AT1G62760	plantinvertase/pectinmethylesteraseinhibitordomain-containingprotein
13382624	0.00195359	2.10638	CLE14	CLAVATA3/ESR(CLE)-relatedprotein2
13382710	0.00824906	-2.38847	AT1G63470	AThookmotifDNA-bindingfamilyprotein
13382924	0.00416806	2.61459	AT1G63840	RING/U-boxdomain-containingprotein
13383079	0.048578	-2.05455	AT1G64380	ethylene-responsivetranscriptionfactorERF061
13383179	0.000326003	-2.40523	CP5
13383656	0.00193178	4.76046	AT1G65690	lateembryogenesisabundant(LEA)hydroxyproline-richglycoprotein
13383709	0.00504648	-2.62482	FMOGS-OX1
13384128	0.00787555	4.92716	AT1G66960	Terpenoidcyclasesfamilyprotein
13384484	0.0073768	2.60229	AT1G67360	Rubberelongationfactorprotein(REF)
13384725	0.00815992	5.47982	AT1G67860	hypotheticalprotein
13384729	0.00397324	2.17329	AT1G67865	hypotheticalprotein
13384778	0.00337334	2.15875	HSFA8	heatstresstranscriptionfactorA-8
13384789	0.0532647	-2.21946	MAP70-1	microtubule-associatedprotein70-1
13384946	0.00272066	-18.2768	AT1G68520	zincfingerproteinCONSTANS-LIKE6
13384970	0.000430177	-3.7265	XYL1	bifunctionalalpha-l-arabinofuranosidase/beta-d-xylosidase
13384979	0.00165156	-2.11499	AT1G68590	30Sribosomalprotein3-1
13385308	0.000404342	2.45502	WRKY57	putativeWRKYtranscriptionfactor57
13385343	0.0134104	2.62912	AT1G69450	Early-responsivetodehydrationstressprotein(ERD4)
13385364	0.00130633	4.58414	AT1G69480	EXS(ERD1/XPR1/SYG1)familyprotein
13385494	0.00142783	-2.59765	AMY3	alpha-amylase-like3
13385542	0.00789451	2.04869	GSTU11	glutathioneS-transferaseTAU11
13385642	0.00158149	-2.99197	AT1G70280	NHLdomain-containingprotein
13385653	0.00344851	-4.38323	TPS8	putativealpha,alpha-trehalose-phosphatesynthase[UDP-forming]8
13385723	0.0161973	-2.73254	BCA4	betacarbonicanhydrase4
13385892	0.0112876	-2.28148	MLP43	MLP-likeprotein43
13386385	0.0056581	-7.30808	AT1G72430	SAUR-likeauxin-responsiveproteinfamily
13386494	0.00466246	-4.40837	GER1|AT1G72600	germin-likeproteinsubfamily3member1|hydroxyproline-richglycoproteinfamilyprotein
13386498	0.00830851	-2.08389	AT1G72640	NAD(P)-bindingRossmann-foldsuperfamilyprotein
13386519	0.00320803	2.34686	CAD1	cinnamyl-alcoholdehydrogenase
13386563	0.00671804	2.74101	NF-YA3	nucleartranscriptionfactorYsubunitA-3
13386659	0.00052253	2.9507	AT1G73040|VPS46.2	Mannose-bindinglectinsuperfamilyprotein|ESCRT-relatedproteinCHMP1A
13386667	0.00874719	-2.18601	AT1G73110	P-loopcontainingnucleosidetriphosphatehydrolasessuperfamilyprotein
13386757	0.101889	2.40815	KTI1	kunitztrypsininhibitor1
13386873	0.000433834	6.09883	AT1G73390	EndosomaltargetingBRO1-likedomain-containingprotein
13386897	0.0204045	2.69411	MKK9	MAPkinasekinase9
13386911	0.015427	2.58275	NUDT21	nudixhydrolase21
13387009	0.00873965	3.27675	AT1G73810	core-2/I-branchingbeta-1,6-N-acetylglucosaminyltransferase-likeprotein
13387161	0.00721483	-3.45082	AT1G74070	cyclophilin-likepeptidyl-prolylcis-transisomerasefamilyprotein
13387223	0.00191393	-5.01166	HSP101|AT1G74300	heatshockprotein101|alpha/beta-Hydrolasessuperfamilyprotein
13387347	0.00410286	3.29271	GSTU10	glutathioneS-transferaseTAU10
13387357	0.00159757	-2.98267	IQD31	IQ-domain31protein
13387424	0.00017753	-2.37885	NDH-O	NAD(P)H:plastoquinonedehydrogenasecomplexsubunitO
13387506	0.00858269	-2.11311	RPS9	30SribosomalproteinS9
13387722	0.00609861	-2.63635	WAT1	proteinwallsarethin1
13387778	0.00303935	-3.76966	GH9B7	glycosylhydrolase9B7
13387787	0.0313624	-2.21531	AT1G75690	proteindisulfide-isomeraseLQY1
13387799	0.00364862	-2.19331	AT1G75730	hypotheticalprotein
13387816	0.0162649	-2.52935	GASA1	GA-responsiveGAST1protein-likeprotein
13387943	0.00172566	-2.64637	PETE1	plastocyanin1
13387946	0.011561	-3.01845	AT1G76110	highmobilitygroupBprotein9
13387962	0.00481078	2.0103	ECH2	enoyl-CoAhydratase2
13387975	0.00793451	-4.44401	sks5	SKU5-like5protein
13388306	0.00417281	-2.38366	EXT4	extensin4
13388340	0.00508825	5.21115	AT1G76970	TargetofMybprotein1
13388351	0.00274249	2.34779	AT1G76980	hypotheticalprotein
13388852	0.00521633	-2.21829	AT1G78060|PGM	putativebeta-D-xylosidase7|phosphoglycerate/bisphosphoglyceratemutase
13388939	0.00529495	-3.90737	GSTU20	glutathioneS-transferaseTAU20
13388961	0.0156906	-3.59486	AT1G78450	SOUL/heme-bindingprotein-likeprotein
13389386	0.0052674	-2.61015	AT1G79160	hypotheticalprotein
13389555	0.0196883	3.53898	AT1G79520	cationeffluxfamilyprotein
13389720	0.00853352	3.29632	WAKL10	wall-associatedreceptorkinase-like10
13389735	0.00564443	-2.05763	AT1G79720|AT1G79710	eukaryoticaspartylproteasefamilyprotein|probablefolate-biopterintransporter3
13389864	0.0271817	2.57978	BAC2	mitochondrialsubstratecarrierfamilyprotein
13390167	0.0286767	2.87535	AT1G80610	hypotheticalprotein
13390232	0.0250937	2.09129	NRAMP1	metaltransporterNramp1
13390506	0.02279	-2.29403	CRR3	chlororespiratoryreduction3
13390604	0.00623223	-2.09719	EXGT-A3	endoxyloglucantransferaseA3
13390636	0.0324243	-2.18598	ATMAP65-6	microtubule-associatedprotein65-6
13390750	0.0214697	-4.36621	LCR69	defensin-likeprotein2
13390972	0.0211356	-2.04646	IQD29	proteinIQ-domain29
13391368	0.00444639	2.12523	AT2G03850	lateembryogenesisabundantprotein(LEA)familyprotein
13391639	0.00511467	-3.3397	AT2G04570	GDSLesterase/lipase
13391991	0.0173324	-3.39267	MOD1	enoyl-[acyl-carrier-protein]reductase[NADH]
13392089	0.0023884	-9.02827	XTH4	xyloglucanendotransglucosylase/hydrolaseprotein4
13392218	0.0422459	-2.04782	AT2G07674|ArthMp088	hypotheticalprotein
13392231	0.00936419	-2.04171
13392347	0.0161835	-2.20248	AT2G07775	hypotheticalprotein
13392760	0.00838497	2.12129	SERK4	somaticembryogenesisreceptorkinase4
13392784	0.0121505	2.53118	ALD1	AGD2-likedefenseresponseprotein1
13392927	0.00960962	2.60237	LURP1
13393072	0.000956729	-4.32248	LTP	non-specificlipid-transferprotein7
13393139	0.00286324	2.7014	ARFB1A	ADP-ribosylationfactorB1A
13393237	0.00466737	-2.54478	NIR1	Ferredoxin--nitritereductase
13393403	0.00528837	-4.27623	AT2G16630	pollenOlee1allergenandextensinfamilyprotein
13393602	0.00405007	3.10485	NAC036	NACdomaincontainingprotein36
13393697	0.00151012	3.61846	CPK6	Calcium-dependentproteinkinasefamilyprotein
13394239	0.0232217	2.05437	AT2G18670|AT2G18680	RING-H2fingerproteinATL56|hypotheticalprotein
13394245	0.00346883	2.1874	AT2G18690	hypotheticalprotein
13394251	0.014263	-2.02812	TPS11	putativealpha,alpha-trehalose-phosphatesynthase[UDP-forming]11
13394408	0.00111357	2.57214	HPT1	homogentisatephytyltransferase1
13394497	0.00621822	3.14385	AT2G19130	G-typelectinS-receptor-likeserine/threonine-proteinkinase
13394841	0.0108325	-2.11688	CAF1	CRS2-associatedfactor1
13395068	0.00279188	2.08087	GPRI1	transcriptionactivatorGLK1
13395211	0.0365011	2.31141	AT2G20880	ethylene-responsivetranscriptionfactorERF053
13395341	0.00339651	2.5106	AT2G21185	hypotheticalprotein
13395385	0.000261037	4.34785	AT2G21320	B-boxzincfingerfamilyprotein
13395434	0.0062476	-2.13934	AT2G21385	hypotheticalprotein
13395563	0.00100513	2.31165	RD2	dessicationresponsiveprotein
13395644	0.0102247	-2.04949	RNR1	ribonucleoside-diphosphatereductasesubunitM1
13395851	0.0109044	-2.46105	CYP79B3	tryptophanN-hydroxylase2
13396165	0.00280705	-2.45477	SNG1	serinecarboxypeptidase-like8
13396314	0.00907829	-3.41402	DEAR3	ethylene-responsivetranscriptionfactorERF008
13396534	0.00664331	-2.86001	AT2G24060	translationinitiationfactorIF-3
13396544	0.00868039	-2.09656	AT2G24090	ribosomalproteinL35
13396921	0.00179828	-3.09836	AT2G25270	hypotheticalprotein
13397002	0.00565947	7.41332	RLP20	receptorlikeprotein20
13397090	0.000813996	4.99561	AT2G25625	hypotheticalprotein
13397176	0.00719948	-2.47761	OVA4	proteinovuleabortion4
13397214	0.00632255	-2.3656	ELF3	proteinEARLYFLOWERING3
13397409	0.00188435	2.17629
13397508	0.00349039	2.22114	SPX2	SPXdomain-containingprotein2
13397614	0.00823095	-2.2905	PDR4	ABCtransporterGfamilymember32
13397658	0.0162115	-2.59358	EIL1	ethyleneinsensitive3-like1protein
13397663	0.0166991	-2.50859	AT2G27060	leucine-richrepeatproteinkinase-likeprotein
13397722	0.00738895	2.30242	AAO3|AT2G27160	abscisic-aldehydeoxidase|hypotheticalprotein
13397936	0.00524676	-2.16134	NAT12	nucleobase-ascorbatetransporter12
13398023	0.00145311	-2.34908	CPN60A	chaperonin-60alpha
13398049	0.0704811	-2.08639	FUC1	alpha-L-fucosidase1
13398374	0.00890473	2.79891	AT2G28720	histoneH2B
13398584	0.000765624	6.63219	SAG13	senescence-associatedprotein13
13398846	0.00572543	3.19541	AT2G30020	putativeproteinphosphatase2C25
13398865	0.00736256	-2.07977	KT1	potassiumtransporter1
13398966	0.00367803	2.33272	AT2G30550	phospholipaseA1-Igamma2
13399468	0.00503564	-2.72927	AT2G31790	UDP-glycosyltransferase74C1
13399502	0.000750455	3.79819	SOBIR1
13399525	0.00248084	2.20785	AT2G31945	hypotheticalprotein
13399646	0.00186592	2.58508	AT2G32160	hypotheticalprotein
13399885	0.00497917	2.92458	CSLB03	cellulosesynthase-likeproteinB3
13399919	3.19191e-05	-6.96721	AT2G32560	F-boxprotein
13399956	0.064342	-2.3671	AT2G32650	RmlC-likecupinssuperfamilyprotein
13400058	0.00206093	-2.39584	BGLU33	betaglucosidase33
13400127	0.0119846	-2.83009	GH9B8	glycosylhydrolase9B8
13400156	0.00792924	5.46044	RLP28	receptorlikeprotein28
13400263	0.00896957	-2.22476	AT2G33450	50SribosomalproteinL28
13400351	0.000254417	4.99044
13400353	0.000274657	4.98307
13400712	0.0110823	-2.11354	AT2G34620	mitochondrialtranscriptionterminationfactorfamilyprotein
13400810	0.0037401	5.2935	AT2G34810	FAD-bindingandBBEdomain-containingprotein
13400906	0.00647013	13.4933	AT2G35070	hypotheticalprotein
13400946	0.000172715	-2.36699	NPSN11	novelplantSNARE11
13400987	0.00229639	-2.75124	AT2G35260	hypotheticalprotein
13401045	0.0213409	-2.68415	GDCH	glycinedecarboxylasecomplexproteinH
13401059	0.00188585	-2.35795	AT2G35410|AT2G35420	RNA-binding(RRM/RBD/RNPmotifs)familyprotein|RING-H2fingerproteinATL28
13401072	0.00284771	-2.06978	SKL2	shikimatekinaselike2
13401264	0.0762664	-2.19322	AT2G35800	mitochondrialsubstratecarrierfamilyprotein
13401284	0.0191489	-2.7695	AT2G35830	hypotheticalprotein
13401303	0.012807	-3.57095	FLA16	fasciclin-likearabinogalactanprotein16
13401325	0.0181918	2.40272
13401358	0.00742198	-2.19732	AT2G36000	mitochondrialtranscriptionterminationfactorfamilyprotein
13401395	9.49198e-05	-5.06912	DOT1	glycine-richprotein
13401407	0.0138309	-2.23423	AT2G36145	hypotheticalprotein
13401602	0.00271604	2.34832	AT2G36580	Pyruvatekinasefamilyprotein
13401680	0.000612257	-6.3033	GAMMA-TIP	aquaporinTIP1-1
13401851	0.0188845	-2.19338	RD28	aquaporinPIP2-3
13402076	0.00935199	2.58788	AT2G37770	aldo-ketoreductasefamily4memberC9
13402087	0.00802326	-2.60227	AT2G37790	aldo-ketoreductasefamily4memberC10
13402155	1.43343e-05	5.74843	SOUL-1	SOULheme-binding-likeprotein
13402216	0.00164988	-2.2586	AUX1	auxintransporterprotein1
13402383	0.00931874	2.08942	WRKY33	putativeWRKYtranscriptionfactor33
13402393	0.00464373	-5.10617	LTP2	non-specificlipid-transferprotein2
13402397	0.0042174	-2.50428	LP1	non-specificlipid-transferprotein1
13402521	0.00205431	2.04504	AT2G38800	calmodulin-bindingprotein-likeprotein
13402632	0.00232466	-2.08705	PIP2E	plasmamembraneintrinsicprotein2E
13402646	0.0125631	2.465	AT2G39050	EuonymuslectinS3
13402751	0.0151094	3.3487	AT2G39420	alpha/beta-Hydrolasessuperfamilyprotein
13402772	0.000117726	-5.33373	PPL2	PsbP-likeprotein2
13403000	0.00828106	-2.97121	AT2G39900	proteinWLIM2A
13403019	0.010291	-2.69103	ISA1	isoamylase1
13403124	0.00310217	2.28033	AT2G40130	DoubleClp-Nmotif-containingP-loopnucleosidetriphosphatehydrolasessuperfamilyprotein
13403301	0.0246759	-2.21036	KT2	potassiumtransporter2
13403492	0.00458068	-2.85468	AT2G40960	Single-strandednucleicacidbindingR3Hprotein
13403635	0.000766151	2.33858	GLU2	ferredoxin-dependentglutamatesynthase2
13403683	0.010423	-2.01042	RR3	responseregulator3
13403718	0.000940618	3.91202	AT2G41380	S-adenosyl-L-methionine-dependentmethyltransferase-likeprotein
13403837	0.0105769	-2.17951	GPDHC1
13403895	0.0601588	2.04961	AT2G41730	hypotheticalprotein
13403913	0.00938969	-2.50222	AT2G41820	leucine-richrepeatreceptor-liketyrosine-proteinkinase
13403947	0.0210085	-2.10591	ZFP8	zincfingerprotein8
13404026	6.89744e-05	-2.28877	AT2G42220	Rhodanese/Cellcyclecontrolphosphatasesuperfamilyprotein
13404074	0.0225246	-2.42586	AT2G42320	nucleolarproteingar2-likeprotein
13404244	0.00576335	2.07515	ML2	MEI2-like2protein
13404315	0.00609925	3.32486	PAO2|CPuORF17	putativepolyamineoxidase2|hypotheticalprotein
13404327	0.004888	-2.13808	AT2G43030	50SribosomalproteinL3-1
13404360	0.00225613	-2.65769	IPMI2	isopropylmalateisomerase2
13404531	0.000680814	3.83569	AT2G43500	noduleinceptionprotein-likeprotein8
13404563	0.00235485	-2.01575	AT2G43550	defensin-likeprotein197
13404737	0.0084953	-3.82737	AT2G44130	F-box/kelch-repeatprotein
13404755	0.0170106	-2.1366	MTHFR2	methylenetetrahydrofolatereductase2
13405097	0.00140848	-3.88743	AT2G44830	proteinkinase
13405263	0.00459383	-5.55612	AT2G45180	proteaseinhibitor/seedstorage/lipidtransferprotein(LTP)familyprotein
13405394	0.000300618	2.34452	CYP704A2	cytochromeP450,family704,subfamilyA,polypeptide2
13405700	0.0017647	-3.57874	BAG6	BCL-2-associatedathanogene6
13405723	0.000825596	4.9677	GBF3	G-boxbindingfactor3
13405790	0.00197665	5.44967	AT2G46420	hypotheticalprotein
13405800	0.00276846	3.64717	CNGC3	cyclicnucleotidegatedchannel3
13405905	0.00495132	-2.15275	CB5-C	cytochromeB5isoformC
13405943	0.00122228	6.43037	PRR9
13405973	0.0315591	3.27526	CCA1
13406076	0.00663075	3.7325	MYB2	R2R3MYBDNAbindingdomaintranscriptionfactor
13406279	0.0150779	2.1144	NDT1	NAD+transporter1
13406564	0.0098401	-2.12579	RPH1|AT2G48075	resistancetophytophthora1protein|hypotheticalprotein
13406641	0.00303817	-2.07449	APG2	Sec-independentproteintranslocaseproteinTATC
13406797	0.0160914	-3.26583	PIN4	auxineffluxcarriercomponent4
13407078	0.0195564	2.88938	GAD4	glutamatedecarboxylase4
13407502	0.000446484	-2.67699	AT2G03420|AT2G03410	hypotheticalprotein|Mo25familyprotein
13407587	0.00139698	3.05633	SOT12	sulphotransferase12
13407686	0.0103082	-2.13399	AIR3	Subtilisin-likeserineendopeptidasefamilyprotein
13407746	0.000667878	-2.033	AT2G04360	hypotheticalprotein
13408386	0.00685873	-2.13993	AT2G07825	hypotheticalprotein
13408885	0.00421435	3.27989	PR1	pathogenesis-relatedprotein1
13408967	0.00337943	2.86989	AT2G15020	hypotheticalprotein
13409119	0.00556472	-2.87418	MEE14	maternaleffectembryoarrest14protein
13409589	0.00319506	2.60936	AT2G17220	putativeserine/threonine-specificproteinkinasekin3
13409817	0.0267329	2.0376	ERD7	senescence/dehydrationrelatedprotein
13409999	0.00237663	-2.06996	PPa2	solubleinorganicpyrophosphatase2
13410021	0.000247142	-4.44613	AT2G18300	transcriptionfactorbHLH64
13410103	0.00258726	-2.23406	emb2444	RNA-binding(RRM/RBD/RNPmotifs)familyprotein
13410147	0.00496805	-2.67402	SCY1	preproteintranslocasesubunitsecY
13410252	0.00483179	3.37335	FRK1	FLG22-inducedreceptor-likekinase1
13411423	0.000332648	-2.14346	SFH3	SEC14-like3protein
13411467	0.000973202	2.58772	AT2G21820	hypotheticalprotein
13411694	0.00171239	4.65148	UCP5	dicarboxylatecarrier1
13411784	0.00697698	-2.1972	AT2G22795	hypotheticalprotein
13412137	0.0205266	2.20169	AT2G23840	HNHendonuclease
13412220	0.00279863	-2.59921	SCA3	DNA-directedRNApolymerase3
13412428	0.00157561	3.06454	AT2G24600	Ankyrinrepeatfamilyprotein
13412564	0.00178716	3.11985	TAT3	tyrosineaminotransferase3
13412629	0.00707534	-2.05358	AT2G25100	ribonucleaseH2subunitA
13412979	0.00940065	-2.22461	AT2G25830	YebC-relatedprotein
13413165	0.00468608	-2.60518	ER
13413305	0.0133768	2.06368	PLA2A	phospholipaseA2A
13413485	0.00433616	-2.2318	AT2G26900	sodium/pyruvatecotransporterBASS2
13413534	0.0279113	-3.24329	CIPK3	CBL-interactingserine/threonine-proteinkinase3
13413893	0.00203136	-2.01907	AT2G27680	NAD(P)-linkedoxidoreductasesuperfamilyprotein
13414062	0.00273901	3.22474	FRA8	probableglucuronoxylanglucuronosyltransferaseIRX7
13414127	0.00341376	4.95217	AT2G28400	hypotheticalprotein
13414395	0.0124832	-2.65553	EXPA6	expansinA6
13414450	0.00262468	5.78148	GLR2.8	glutamatereceptor2.8
13414456	0.000182812	5.46868	GLR2.7	glutamatereceptor2.7
13414546	0.152809	2.11776	GSTU3	glutathioneS-transferasetau3
13414625	0.000187874	2.32852	AT2G29670	tetratricopeptiderepeat-containingprotein
13414696	0.00314394	-6.51136	FAD3	omega-3fattyaciddesaturase
13414799	0.00128602	2.89883	WRKY25	WRKYtranscriptionfactor25
13414877	0.00755371	2.34807	SIP4	CBL-interactingserine/threonine-proteinkinase11
13415158	0.0704729	2.0188	AT2G30840	2-oxoglutarate(2OG)andFe(II)-dependentoxygenase-likeprotein
13415276	0.018679	2.09947	AT2G31130	hypotheticalprotein
13415284	0.000438988	2.03372	AT2G31141|AT2G31150	hypotheticalprotein|ATPbinding/ATPase
13415290	0.00118796	-2.19338	SYCOARATH	cysteinyl-tRNAsynthetase
13415402	0.00684603	2.50792	AT2G31390	probablefructokinase-1
13415634	0.00465379	2.43729	PARG2	poly(ADP-ribose)glycohydrolase2
13415722	0.0205571	2.43164	AT2G31990	Exostosinfamilyprotein
13415936	0.0391784	-2.35632	AT2G32640	Lycopenebeta/epsiloncyclaseprotein
13415964	0.000269214	7.69033	RLP23	receptorlikeprotein23
13415967	0.00262747	-2.47004	GRP23	glycine-richprotein23
13416042	0.00843774	2.1122	AT2G32870	TRAF-likefamilyprotein
13416111	0.00351086	-3.30989	AT2G32970	hypotheticalprotein
13416136	0.00788891	-3.3537	RLP24	receptorlikeprotein24
13416340	0.000595211	5.55815	RD20	caleosin3
13416440	0.0122196	3.45359	AT2G33580	LysM-containingreceptor-likekinase
13416526	0.00222736	2.40978	AT2G33830	dormancy/auxinassociatedprotein
13416832	0.00875993	-2.26733	AT2G34590	pyruvatedehydrogenaseE1componentsubunitbeta
13416868	0.0165819	-2.50441	AIR9	Outerarmdyneinlightchain1protein
13416924	0.0147463	2.15672	NF-YA4	nucleartranscriptionfactorYsubunitA-4
13417123	0.0178403	-2.14499	AT2G35130	pentatricopeptiderepeat-containingprotein
13417306	0.0424451	-2.10706	FEI2
13417396	0.00248244	-3.20898	AT2G35880	TPX2(targetingproteinforXklp2)-likeprotein
13417429	0.000278636	2.84556	BLH1	BEL1-likehomeodomain1
13417557	0.00606027	2.13718	ABI5	proteinabscisicacid-insensitive5
13417689	0.0515355	-2.41578	ProT3	prolinetransporter3
13417706	0.0094905	3.5072	AT2G36630	SulfiteexporterTauE/SafEfamilyprotein
13417808	0.00214074	4.20554	DOGT1	UDP-glycosyltransferase73C5
13417922	0.0119529	-2.07195	XTH32	probablexyloglucanendotransglucosylase/hydrolaseprotein32
13417937	0.00555367	-2.57683	AT2G36885	hypotheticalprotein
13418152	0.00113157	-2.07204	AT2G37450	nodulinMtN21/EamA-liketransporterfamilyprotein
13418171	0.00815113	-2.2999	AT2G37500	argininebiosynthesisbifunctionalproteinArgJ
13418251	0.00192484	-5.18528	EXP3	expansin-A3
13418301	0.00327565	3.43069	RLK	receptorlectinkinase
13418625	0.00614954	2.24056	AT2G38640	hypotheticalprotein
13418725	0.00437352	2.98525	AT2G38790	hypotheticalprotein
13418868	0.00397169	3.20594	AT2G39210	majorfacilitatorprotein
13419103	0.00625068	-2.75152	EXPA4	expansinA4
13419192	0.000249922	4.97588
13419364	0.0121805	2.73491	FER4	ferritin4
13419467	0.00587562	-6.59774	EXPA8	expansinA8
13419672	0.0305827	2.21043	BZIP17	Basic-leucinezipper(bZIP)transcriptionfactorfamilyprotein
13419731	8.02407e-06	24.9282	AT2G41190	transmembraneaminoacidtransporterfamilyprotein
13419757	0.00437744	2.08591	AT2G41250	haloaciddehalogenase-likehydrolasedomain-containingprotein
13419862	0.000101168	-3.87798	ACA4	autoinhibitedCa(2+)-ATPase4
13420060	0.00587937	-3.4006	AT2G41800	hypotheticalprotein
13420322	0.00154402	-2.33139	BZIP34	basichelix-loop-helixdomain-containingprotein
13420425	0.00290712	-2.31102	COR15B	cold-regulatedprotein15b
13420442	0.00179753	-2.0384	TBL39	proteintrichomebirefringence-like39
13420626	0.0216566	2.37034	NAC042	NACdomain-containingprotein42
13420758	0.017483	-3.27599	BIO2	biotinsynthase
13420869	0.000308373	9.71109	CHI	chitinaseclass4-likeprotein
13420874	0.0133045	2.76749	AT2G43580	chitinase-likeprotein
13420998	0.000736096	-2.57427	HOL1	thiocyanatemethyltransferase1
13421521	0.00137544	2.28594	AT2G45220	putativepectinesterase/pectinesteraseinhibitor17
13421604	0.0224687	-3.88079	FLA8	FASCICLIN-likearabinogalactanprotein8
13421671	0.000674425	3.34739	CYP76C2	cytochromeP45076C2
13421895	0.0123066	2.08976	AT2G46080	hypotheticalprotein
13421979	0.00181671	2.3377	SPA1	proteinSUPPRESSOROFPHYA-105
13421994	0.00114687	2.2782	WRKY46	putativeWRKYtranscriptionfactor46
13422125	0.00773851	3.73337	HB-7
13422213	0.00750655	2.34913	AT2G46940	hypotheticalprotein
13422258	0.00580828	3.97372	ABCB4	auxineffluxtransmembranetransporterMDR4
13422339	0.00570882	5.10208	AT2G47130	short-chaindehydrogenasereductase3a
13422579	0.064152	-2.06616	AGP26	arabinogalactanprotein26
13422583	0.00183242	-2.73025	DEGP2	DegP2protease
13422843	0.00290566	-3.89775	PQL1	photosyntheticNDHsubcomplexL3
13422861	0.00281524	-3.38963	CYP38
13422952	0.0202676	-2.0322	AT3G01670	hypotheticalprotein
13422974	0.00438686	-2.6357	AT3G01690	alpha/beta-hydrolasedomain-containingprotein
13423288	0.000253813	4.96383
13423543	0.00212152	2.62629	AT3G02910	AIG2-like(avirulenceinducedgene)familyprotein
13423570	0.00451864	2.14887	AT3G03020	hypotheticalprotein
13423768	0.00507218	3.51882	AT3G03440	ARMrepeatsuperfamilyprotein
13423833	0.000542128	-2.0854	RIF10	polyribonucleotidenucleotidyltransferase
13423873	0.00805225	-3.50181	MS2	methioninesynthase2
13424346	0.016328	-2.52431	WNK1
13424748	0.000812448	3.49369	PLDP2	phospholipaseDP2
13424838	0.000489314	2.68002	AT3G05830	alpha-helicalIF-likeprotein
13425288	0.012103	-2.80495	AT3G06980	DEAD-boxATP-dependentRNAhelicase50
13425547	0.0142571	-2.24238	COL9	zincfingerproteinCONSTANS-LIKE9
13425745	0.0146964	-2.83695	AT3G08030	hypotheticalprotein
13426098	0.00621476	3.49088	EXO70H4	exocystsubunitexo70familyproteinH4
13426114	0.00226508	2.34952	AT3G09600	MYB-liketranscriptionfactor
13426192	0.00788697	-2.70398	ADK1	adenosinekinase1
13426213	0.00055605	2.08134	CDC48	celldivisioncontrolprotein48-A
13426446	0.000150358	3.01505	AT3G10420	proteinseedlingplastiddevelopment1
13426735	0.00466736	-2.8938	FAD7	fattyaciddesaturase7
13426930	0.00588846	-3.784	AT3G11630	2-CysperoxiredoxinBAS1
13426995	0.000492479	2.11259	AT3G11880	hypotheticalprotein
13427123	0.00313754	-2.38992	emb2738	GTP-bindingprotein
13427204	0.000166743	6.51899	AT3G12320	hypotheticalprotein
13427403	0.0117665	-2.17575	AT3G12930	Lojap-relatedprotein
13427463	0.0666716	-2.02541	AT3G13062	polyketidecyclase/dehydraseandlipidtransportsuperfamilyprotein
13427597	0.00026337	4.98832
13427643	0.00970797	4.3242	AT3G13433	hypotheticalprotein
13427672	0.0358201	-2.41917	AT3G13470	TCP-1/cpn60chaperoninfamilyprotein
13427699	0.00866639	-2.44634	AGP12	arabinogalactanprotein12
13427803	0.00334611	-6.43784	BGAL1	betagalactosidase1
13427922	0.00335723	5.85446	AT3G13950	hypotheticalprotein
13428169	0.00904733	2.08988	AT3G14595	ribosomalproteinL18aefamilyprotein
13428254	0.00769785	2.60689	MPK19	mitogen-activatedproteinkinase19
13428296	0.00813081	-2.06974	AT3G14840	leucine-richrepeattransmembraneproteinkinase
13428373	0.00300164	-2.02496	HEME1	uroporphyrinogendecarboxylase1
13428530	0.00749841	2.45665	ERF4	ethylene-responsivetranscriptionfactor4
13428562	0.000666516	3.1671	AT3G15350	core-2/I-branchingbeta-1,6-N-acetylglucosaminyltransferasefamilyprotein
13428618	0.0301745	-2.15934	AT3G15380	plasma-membranecholinetransporterfamilyprotein
13428695	0.0157981	2.13157	NAC3	ATAF-likeNAC-domaintranscriptionfactor
13428713	0.00115963	11.2842
13428840	0.000437633	-4.44488	FAD5	palmitoyl-monogalactosyldiacylglyceroldelta-7desaturase
13429022	0.00465558	-10.2757	DELTA-TIP	aquaporinTIP2-1
13429108	0.00355632	-7.00633	AT3G16370	GDSLesterase/lipase
13429214	0.00173247	-2.65997	AT3G16660	pollenOlee1allergenandextensinfamilyprotein
13429328	0.00891503	-2.67586	AT3G16850	pectinlyase-likesuperfamilyprotein
13429376	0.00213433	4.38346	UBC32	ubiquitin-conjugatingenzymeE232
13429613	0.0244772	-2.29041	AT3G17640	leucine-richrepeat-containingprotein
13429716	0.00118023	7.71939	PAP17|AT3G17800	purpleacidphosphatase17|hypotheticalprotein
13429722	2.71721e-05	2.48298	PYD1	putativedihydropyrimidinedehydrogenase
13429732	0.00462988	2.25982	GLN1.3	glutaminesynthetasecytosolicisozyme1-3
13429756	0.0525397	-2.24578	RLK902	receptor-likekinase902
13429889	0.0114882	-3.72847	AT3G18050	hypotheticalprotein
13429915	0.00164909	-2.22071	BGLU44	beta-glucosidase44
13430094	0.0149767	-3.05279	EMB1865	CRS1/YhbY(CRM)domain-containingprotein
13430215	0.0117858	-2.07796	AT3G18680|MKS1	uridylatekinase-likeprotein|MAPkinasesubstrate1
13430232	0.00618166	-4.42697	AT3G18773	RING-H2fingerproteinATL77
13430293	0.00351658	-6.02385	AT3G18890	proteinTIC62
13430626	0.00401822	-2.81675	AT3G19570	hypotheticalprotein
13430874	0.0220735	3.00812	CYP705A19	cytochromeP450,family705,subfamilyA,polypeptide19
13431214	0.00552506	-2.03342	AT3G20790	NAD(P)-bindingRossmann-foldsuperfamilyprotein
13431228	0.00361854	-2.16592	AT3G20810	2-oxoglutarate(2OG)andFe(II)-dependentoxygenasesuperfamilyprotein
13431240	0.00896549	-4.00244	AT3G20820	leucine-richrepeat-containingprotein
13431526	0.00141133	5.35773	UGT84A2	sinapicacid:UDP-glucoseglucosyltransferase
13431687	0.0105332	-3.72103	CWLP	cellwall-plasmamembranelinkerprotein
13431736	0.0152235	2.11319	AT3G22260	OTU-likecysteineproteasefamilyprotein
13431808	0.00054123	3.31244	AOX1A	alternativeoxidase1A
13431986	0.0223701	-2.18297
13432039	0.000682344	2.79354	CIPK7	CBL-interactingserine/threonine-proteinkinase7
13432048	0.113081	-2.6549	IAA7
13432264	0.00323931	-4.07946	AT3G23450	hypotheticalprotein
13432332	0.0555609	-2.35808	AT3G23530	Cyclopropane-fatty-acyl-phospholipidsynthase
13432509	0.00581477	2.54486	AAE16	AMP-dependentsynthetaseandligasefamilyprotein
13432541	0.00841908	-3.22613	GAE6	UDP-D-glucuronate4-epimerase6
13432586	0.000871432	4.95143	BAM1	beta-amylase1
13432598	0.00136067	-3.18957	AT3G23940	dehydratasefamilyprotein
13433294	0.00658197	-3.26009	LTA2	dihydrolipoamideS-acetyltransferase
13433381	0.00287624	-2.83424	ATPRXQ	peroxiredoxinQ
13433520	0.014525	3.19536	AT3G26440	hypotheticalprotein
13433616	0.0495454	-2.10645	AT3G26700	proteinkinasefamilyprotein
13433627	0.0235533	-2.11282	CCB1	cofactorassemblyofcomplexC
13433740	0.0101862	2.45736	AT3G26840|AT3G26850	phytylestersynthesisanddiacylglycerolacyltransferaseactivityprotein|histone-lysineN-methyltransferase
13433785	0.00573132	2.0656	AT3G27090	DCD(DevelopmentandCellDeath)domainprotein
13433910	0.00305585	-4.10179	AT3G27400	putativepectatelyase11
13433987	0.000255734	4.9779
13434078	0.00271079	-2.46375	RPL12-A	50SribosomalproteinL12-1
13434151	7.72442e-05	-3.39466	AT3G28040	probablyinactiveleucine-richrepeatreceptor-likeproteinkinase
13434201	0.01572	-2.17064	AT3G28130	WAT1-relatedprotein
13434227	0.0056654	-6.51835	CSLC04	xyloglucanglycosyltransferase4
13434268	0.013673	2.18467	AT3G28270	hypotheticalprotein
13434315	0.00427652	2.70541	AT3G28540	AAA-typeATPasefamilyprotein
13434583	0.00229095	-2.934	AT3G29320|AT3G29330	alpha-glucanphosphorylase1|hypotheticalprotein
13435379	0.00869568	4.32542	NIT2	nitrilase2
13435464	0.0205715	-2.66336	FAR5	fattyacyl-CoAreductase5
13435643	0.000405371	2.20915	ACD1	pheophorbideAoxygenase
13435766	0.00225004	4.89045	MLO3|IVD	MLO-likeprotein3|isovaleryl-CoA-dehydrogenase
13435806	0.0021949	2.0483	AT3G45620	DWDmotifprotein
13435869	0.00659873	2.80095	AT3G45730	hypotheticalprotein
13435887	0.00128464	-2.15133	PHOT1	phototropin1
13436188	0.00402097	-2.9805	AT3G46600	scarecrow-likeprotein30
13436232	0.00747996	-7.35245	PTAC16	proteinplastidtranscriptionallyactive16
13436712	0.000397855	5.18402	AT3G48020	hypotheticalprotein
13436715	0.105987	-2.10817	ROP10	Rac-likeGTP-bindingproteinARAC8
13436974	0.000615388	-5.77421	AT3G48420	Haloaciddehalogenase-likehydrolase(HAD)superfamilyprotein
13437040	0.000970745	-2.93803	PDE312
13437325	0.00440208	3.36305	PRXCB	peroxidase34
13437516	0.00249384	-2.33875	BCAT3	branched-chain-amino-acidaminotransferase3
13437656	0.00686491	-2.24707	AT3G50270	HXXXD-typeacyl-transferase-likeprotein
13437802	0.0232076	-2.04124	IDD2	indeterminate-domain2protein
13437868	0.000520645	2.27935	LTI30	dehydrinXero2
13438070	0.00127145	3.57703	YLS2	strictosidinesynthase-like5
13438078	0.0238796	2.38461	AT3G51440	strictosidinesynthasefamilyprotein
13438208	0.00538974	2.67377	AT3G51730	saposinBdomain-containingprotein
13438257	0.000228128	8.07758	CAX3	vacuolarcation/protonexchanger3
13438269	0.0188297	-2.57336	AT3G51870	putativeenvelopeADP,ATPcarrierprotein
13438287	0.0235455	2.06713	ASAT1	acyl-CoAsterolacyltransferase1
13438641	0.000329891	3.78435	AT3G52710	hypotheticalprotein
13438648	0.000246636	4.96938
13438650	0.00637026	2.33154	AT3G52800	zincfingerA20andAN1domain-containingstress-associatedprotein6
13438806	0.00535207	-2.61815	LUT1|AT3G53140	caroteneepsilon-monooxygenase|putativeO-diphenol-O-methyltransferase
13438844	0.0213328	-2.0013	AT3G53190	putativepectatelyase12
13439012	0.00972689	-2.04047	PPa4	pyrophosphorylase4
13439060	0.0611944	-2.10496	Fes1B	hsp70-interactingproteinFES1B-likeprotein
13439070	0.0213532	2.11513	AT3G53830	Regulatorofchromosomecondensation(RCC1)familyprotein
13439196	0.0103982	-2.1686	HCEF1	fructose-1,6-bisphosphatase
13439330	0.0212108	2.52356	EP3	chitinaseclassIV
13439376	0.00135622	-3.53454	AT3G54600	classIglutamineamidotransferase-likedomain-containingprotein
13439545	0.00212252	-4.21174	PMR6	putativepectatelyase
13439776	0.00625487	2.96716	AT3G55470	calcium-dependentlipid-bindingdomain-containingprotein
13439861	0.00928625	-2.50073	DFD	folylpolyglutamatesynthase
13439976	0.00171512	-2.39479	SBPASE	Sedoheptulose-1,7-bisphosphatase
13440012	2.23067e-05	11.3761	AT3G55880	Alpha/betahydrolaserelatedprotein
13440076	0.0139812	-2.83439	AT3G56130	biotin/lipoylattachmentdomain-containingprotein
13440175	0.000598279	-2.32879	AT3G56360	hypotheticalprotein
13440266	0.048749	-2.0554	AT3G56680	Single-strandednucleicacidbindingR3Hprotein
13440324	0.00149634	2.74578	AT3G56880	VQmotif-containingprotein
13440568	0.0038293	2.01364	AT3G57450	hypotheticalprotein
13440576	0.0309356	2.35758	AGK2	guanylatekinase
13440665	3.60792e-05	7.2942	AT3G57680	peptidaseS41familyprotein
13441465	0.00522226	2.71363	HLECRK	lectin-receptorkinase
13441468	0.00678064	-2.26779	AT3G59780|AT1G05410	rhodanese/cellcyclecontrolphosphatasesuperfamilyprotein|hypotheticalprotein
13441521	0.00144362	-3.20579	AT3G59940	F-box/kelch-repeatproteinSKIP20
13441536	0.0121408	-3.06051	MTHFR1	methylenetetrahydrofolatereductase1
13441620	1.5792e-05	4.33258	DIN2	beta-glucosidase30
13441879	0.0223444	2.04849	AT3G60690	SAUR-likeauxin-responsiveprotein
13442057	0.00140229	-2.39875	AT3G61080	proteinkinasesuperfamilyprotein
13442132	0.0214622	2.07289	AT3G61220	(+)-neomentholdehydrogenase
13442169	0.00056214	3.56778	AT3G61280	hypotheticalprotein
13442370	0.00869678	4.09316	CRF6
13442455	0.0131749	-2.22814	AT3G61870	hypotheticalprotein
13442516	0.00921144	-2.86226	ROC4	peptidyl-prolylcis-transisomeraseCYP20-3
13442809	0.0237848	2.98916	GID1B	putativegibberellinreceptorGID1L2
13443300	0.0117907	2.51148	HB-1|CPuORF33	homeobox-leucinezipperproteinHAT5|hypotheticalprotein
13443316	0.000228993	-20.0205	CA1	carbonicanhydrase1
13443480	0.00566989	4.32969	WRKY45	WRKYDNA-bindingprotein45
13443548	0.00049913	-6.8093	LNG2	longifolia2
13443848	0.000514508	-2.41777	GASA5	gibberellin-regulatedprotein5
13444087	0.00151212	2.045	RGL2
13444098	0.000993567	4.26446	CYP89A9	cytochromeP450,family87,subfamilyA,polypeptide9
13444258	0.010138	-2.3491	AT3G03770	putativeinactiveleucine-richrepeatreceptor-likeproteinkinase
13444361	0.0109097	4.38734	AT3G04030	mybfamilytranscriptionfactor
13444367	0.0234425	2.76127	NAC046	NACdomaincontainingprotein46
13444509	0.0376511	-2.04888	emb2458	FtsHextracellularproteasefamilyprotein
13444660	0.000749349	4.30875	PR4	pathogenesis-related4
13444768	0.013899	-3.05183	ACP1	acylcarrierprotein1
13444908	0.00228274	-2.11963	AT3G05180	GDSLesterase/lipase
13445219	0.0067661	-2.15653	AT3G05910	pectinacetylesterasefamilyprotein
13445249	0.0102586	2.69422	AT3G05937	hypotheticalprotein
13445375	0.0106532	-2.6126	AT3G06080	hypotheticalprotein
13445410	0.00141793	-2.01558	AT3G06150	hypotheticalprotein
13445520	0.00493223	2.7505	ATG8H	autophagy-relatedprotein8h
13445766	0.0159311	-2.72308	AT3G06750	hydroxyproline-richglycoproteinfamilyprotein
13446161	0.00838997	-2.59844	AT3G07460	hypotheticalprotein
13446176	0.012193	2.2982	GLR1.4	glutamatereceptor1.4
13446529	0.00225025	-2.54063	AT3G08740	elongationfactorEF-P
13446614	0.00138107	5.13992	PYD4	PYRIMIDINE4
13446625	0.00385613	2.07637	AT3G08870	concanavalinA-likelectinproteinkinasefamilyprotein
13446941	0.000435041	-4.50935	AT3G09540	pectinlyase-likesuperfamilyprotein
13447102	0.00625626	3.2137	MDHAR	monodehydroascorbatereductase(NADH)
13447147	0.00799249	-2.26649	AT3G10020	hypotheticalprotein
13447329	0.00107348	4.10943	AT3G10320	Glycosyltransferasefamily61protein
13447405	0.00255638	-4.36159	HB2	non-symbiotichemoglobin2
13447496	0.009684	-2.0453	GYRA	DNAgyrasesubunitA
13447593	0.0751527	-2.03217	AT3G10840	alpha/beta-hydrolasedomain-containingprotein
13447686	0.00291635	3.19658	RLP34	receptorlikeprotein34
13447754	0.000435505	-3.26428	AT3G11210	GDSLesterase/lipase
13447825	0.000105327	3.08432	PP2CA	proteinphosphatase2C37
13448220	0.017408	-2.76875	AT3G12150	hypotheticalprotein
13448399	0.00401068	2.39753	HCHIB	basicchitinaseB
13448476	0.00137084	-3.562	DRT100
13448568	0.0102954	-2.53038	PGK1	phosphoglyceratekinase1
13448589	0.00252337	2.12417	AT3G12830	SAUR-likeauxin-responsiveprotein
13448638	0.00184931	-2.91688	AT3G13000	hypotheticalprotein
13448699	0.00121737	3.45931	MRP3	ABCtransporterCfamilymember3
13448738	0.0094236	-3.15254	AT3G13120	30SribosomalproteinS10
13449057	0.000426177	8.17101	AT3G13672	seveninabsentia(SINA)domain-containingprotein
13449086	0.0131193	2.00515	PRA8	PRA1familyproteinF3
13449243	0.000781526	3.46138	RSH2
13449382	0.00173288	-3.64358	AT3G14240	Subtilasefamilyprotein
13449395	0.00856809	4.07409	AT3G14280	hypotheticalprotein
13449404	0.00190567	-2.92238	PME3	pectinmethylesterase3
13449470	0.0212422	2.11255	AT3G14430	hypotheticalprotein
13449475	0.00639296	3.18665	NCED3
13449520	0.00682584	2.56825	NTMC2T6.2	calcium-dependentlipid-bindingdomain-containingprotein
13449806	0.0008353	-2.29938	AT3G15520|AT3G15518	peptidyl-prolylcis-transisomeraseCYP37|hypotheticalprotein
13449828	0.0021135	-5.80063	AT3G15570|AT3G15550	phototropic-responsiveNPH3familyprotein|hypotheticalprotein
13449923	0.00351107	2.14494	AT3G15810	hypotheticalprotein
13450062	0.00032407	-2.52528	MFP1	MAR-bindingfilament-likeprotein1
13450088	0.0242942	-3.13647	PSAH-1|ROPGEF13	photosystemIsubunitH-1|RHOguanyl-nucleotideexchangefactor13
13450125	0.00087866	-4.15385	NDF4|DELTA-TIP	NDH-dependentcyclicelectronflow1|aquaporinTIP2-1
13450399	0.00596981	2.27341	AT3G16990	hemeoxygenase-like,multi-helicalprotein
13450449	0.00364039	-3.97876	RFC3	translationelongationfactorEF1B/ribosomalproteinS6familyprotein
13450695	0.00216407	2.66896	AT3G17800	hypotheticalprotein
13450754	0.0273832	-2.4047	EMB1270	pentatricopeptiderepeat-containingprotein
13450808	0.00459784	3.67346	AT3G18250	putativemembranelipoprotein
13451115	0.00649095	2.05695	AT3G19010	2-oxoglutarate(2OG)andFe(II)-dependentoxygenasesuperfamilyprotein
13451372	0.00691733	2.85255	AT3G19550	hypotheticalprotein
13451420	0.00112818	2.58823	AT3G19660	hypotheticalprotein
13451454	0.0340876	-2.12691	BCAT4|IKU2	branched-chainaminotransferase4|leucinerichrepeatkinaseHAIKU2
13451465	0.00145365	-2.78761	ARC5
13451649	0.00273306	2.93742	PUM5	pumilio5
13451752	0.0164174	-2.08839	EMB2729	putativeglycosidehydrolase
13451782	0.00110907	-5.97973	GRP5	glycine-richprotein5
13452015	0.000768068	-4.16725	PSBTN	photosystemIIsubunitT
13452080	0.00484437	2.44266	BBX32	B-box32protein
13452100	0.0051451	-2.99216	AT3G21190	O-fucosyltransferasefamilyprotein
13452401	0.00237119	2.13961	AT3G21670	nitratetransporter1.3
13452436	0.00334307	2.11551	AT3G21790	UDP-glycosyltransferase71B7
13452506	0.000664214	-17.0227	CWLP	cellwall-plasmamembranelinkerprotein
13452509	0.000440966	-7.4997	AT3G22142	proteaseinhibitor/seedstorage/LTPfamilyprotein
13452538	0.00196615	-2.5661	AT3G22210	hypotheticalprotein
13452560	0.00420258	3.79531	AT3G22235	hypotheticalprotein
13452624	0.0245867	2.07041	AT3G22550	hypotheticalprotein
13452629	0.0220321	2.33667	AT3G22560	GCN5-relatedN-acetyltransferase(GNAT)familyprotein
13452637	0.011219	2.1132	AT3G22600	proteaseinhibitor/seedstorage/lipidtransferprotein(LTP)familyprotein
13452792	0.000655336	4.86059	RLP38	receptorlikeprotein38
13452804	0.00789026	2.28902	AT3G23170	hypotheticalprotein
13452851	0.0188231	-2.04031	PHO1
13452949	0.00281147	-2.7989	AT3G23700	ribosomalproteinS1-likeRNA-bindingdomain-containingprotein
13452987	0.000385816	-7.43009	SAHH2	adenosylhomocysteinase2
13453276	0.000612728	-3.24493	AT3G24420	hydrolase,alpha/betafoldfamilyprotein
13453324	1.08508e-05	-6.72882	AT3G24480	leucine-richrepeatextensin-likeprotein4
13453346	0.00190937	2.04099	ALDH2C4	aldehydedehydrogenase2C4
13453515	0.0333256	2.04766	RLP42	receptorlikeprotein42
13453600	1.46777e-05	-4.21333	AFH1	formin-likeprotein1
13453689	0.00304042	-3.41807	AT3G25660	amidasefamilyprotein
13453774	0.0124046	2.12693	NIMIN-2	proteinNIM1-INTERACTING2
13453781	0.00790671	-3.70642	RPL15|AT3G25910	50SribosomalproteinL15|hypotheticalprotein
13453827	0.00441777	2.3107	CYP71B19	cytochromeP45071B19
13453840	0.00225732	5.25023	CYP71B23	cytochromeP45071B23
13453862	0.0232418	2.24316	CYP71B4	cytochromeP45071B4
13453919	0.0328364	-2.02453	AT3G26450	SRPBCCligand-bindingdomain-containingprotein
13453949	0.0465901	-2.58896	AT3G26510	PB1_UP2domain-containingprotein
13453965	2.09616e-05	-5.96867	TIP2	aquaporinTIP1-2
13454138	0.00522481	-2.01277	AT3G26935	putativeS-acyltransferase
13454334	0.00710862	3.71487	AT3G27210	hypotheticalprotein
13454669	0.00720137	-2.36911	AT3G27960	tetratricopeptiderepeatdomain-containingprotein
13454916	0.000356859	-4.03234	ABCB19	ABCtransporterBfamilymember19
13454944	0.00635865	2.41749	AIG2
13454951	3.77628e-05	2.16694	AT3G28940	AIG2-likeprotein
13455198	0.00532849	6.60018	AFP3
13455581	0.0108229	-2.27101	AT3G42628	phosphoenolpyruvatecarboxylase-relatedprotein
13455718	0.00114714	-2.06506	AT3G43270	pectinesterase
13455827	0.00706899	-2.89222	AT3G43720	bifunctionalinhibitor/lipid-transferprotein/seedstorage2Salbuminsuperfamilyprotein
13455934	0.001145	-2.23024	AT3G44160	OutermembraneOMP85familyprotein
13456324	0.0028281	2.33849	IVD|MLO3	isovaleryl-CoA-dehydrogenase|MLO-likeprotein3
13456536	0.00152411	-2.57818	AT3G45850	P-loopcontainingnucleosidetriphosphatehydrolasessuperfamilyprotein
13456744	0.00987737	3.07146	UXS5	UDP-XYLsynthase5
13456940	0.00741604	-2.56671	PHS2	alpha-glucanphosphorylaseisozymeH
13457008	0.00554944	2.68414	AT3G47050	glycosylhydrolasefamilyprotein
13457022	0.00637952	2.03775	AT3G47080	tetratricopeptiderepeatdomain-containingprotein
13457028	0.0112164	3.38825	AT3G47090	leucine-richrepeatproteinkinase-likeprotein
13457103	0.00179406	2.72475	PS3	putativeglycerol-3-phosphatetransporter1
13457109	0.00341592	-2.06106	NOA1	NO-associatedprotein1
13457134	0.000128857	2.01192	CDF3	cyclicDOFfactor3
13457352	0.00490481	2.26859	AT3G48080	lipaseclass3familyprotein/diseaseresistanceprotein-relatedprotein
13457417	0.000170107	-4.69641	AT3G48200	hypotheticalprotein
13457466	0.000629404	-31.1735	BT2
13457522	0.00407646	-2.7231	NF-YC1	nucleartranscriptionfactorYsubunitC-1
13457589	0.000384197	4.11778	PHT3;2	phosphatetransporter3;2
13457699	0.0194873	2.42964	AT3G49160	pyruvatekinase-likeprotein
13457727	0.0165063	3.91234	AT3G49210	O-acyltransferase(WSD1-like)familyprotein
13457788	0.0188932	-3.25777	AT3G49340	putativecysteineproteinase
13457967	0.00482819	-2.23521	AT3G49720	hypotheticalprotein
13458061	0.0468964	2.04233	AT3G49970	phototropic-responsiveNPH3familyprotein
13458197	0.000110797	-2.45901	KICP-02	kinesin-relatedprotein
13458508	7.13318e-05	3.24346	AT3G51000	alpha/beta-Hydrolasessuperfamilyprotein
13458600	0.000267713	4.97841
13458886	0.00733467	3.61906	CAM9	calmodulin-likeprotein
13458911	0.0040079	4.39353	BZIP24	basicleucinezipper24
13458981	0.00167309	-2.80748	SEX4	phosphoglucanphosphataseDSP4
13459093	0.0177912	2.37144	SYP122	syntaxin-122
13459112	0.00260021	-2.7288	AT3G52500	aspartylproteasefamilyprotein
13459178	0.0168179	-2.43156	ACA1	alphacarbonicanhydrase1
13459193	0.0072992	3.29449	AT3G52740	hypotheticalprotein
13459199	0.0170989	-2.80873	FTSZ2-2	Tubulin/FtsZfamilyprotein
13459251	0.00329133	-2.69868	AT3G52870	IQcalmodulin-bindingmotiffamilyprotein
13459474	0.00194535	-3.01271	CP29	chloroplastRNA-bindingprotein29
13459625	0.0206318	2.21183	RBL4	RHOMBOID-likeprotein4
13459897	0.00170332	-4.68043	AT3G54400	aspartylproteasefamilyprotein
13460116	0.00341852	-5.15755	AT3G54830	transmembraneaminoacidtransporterfamilyprotein
13460195	0.00561142	2.08186	PLAIIIA	patatin-likeprotein6
13460308	0.0257261	-2.09666	TT5	chalcone--flavononeisomerase1
13460363	0.0216628	-2.20393	PPL1	PsbP-likeprotein1
13460454	0.00117414	2.26257	P5CS2	delta1-pyrroline-5-carboxylatesynthase2
13460549	0.00692439	2.10583	AT3G55960	Haloaciddehalogenase-likehydrolase(HAD)superfamilyprotein
13460579	0.00943704	-2.57118	UGP3	UDP-glucosepyrophosphorylase3
13460635	0.000137525	2.00944	FER3	ferritin3
13460664	0.00485966	-3.15526	AT3G56160	probablesodium/metabolitecotransporterBASS4
13460707	0.00944989	2.01857	CCH	copperchaperone
13460718	0.00611494	2.26995	AT3G56290	hypotheticalprotein
13460751	0.000521135	-2.88612	AT3G56370	leucine-richrepeatproteinkinase-likeprotein
13460757	0.0171137	2.06726	WRKY70	WRKYtranscriptionfactor70
13460870	0.00107811	2.9783	SIB1	sigmafactorbindingprotein1
13460901	0.00404444	2.12142	CAM3|CAM2|CAM5	calmodulin3|calmodulin2|calmodulin5
13460997	0.0180932	2.01309	AT3G57020	strictosidinesynthasefamilyprotein
13461265	0.0155052	2.25847	CPK32	calcium-dependentproteinkinase32
13461276	0.00291194	3.44416	AT3G57540	Remorinfamilyprotein
13461845	0.0153685	-3.49884	IPMI1	isopropylmalateisomerase1
13461876	0.0238509	-2.06594	AT3G59040|TT12	pentatricopeptiderepeat-containingprotein|proteinTRANSPARENTTESTA12
13462260	0.00027815	4.96977
13462427	0.00475921	-2.66568	AT3G60320	hypotheticalprotein
13462467	0.00261388	-3.59679	AT3G60380	hypotheticalprotein
13462505	0.00274513	2.82432	AT3G60520	hypotheticalprotein
13462764	0.0216616	-2.40213	AT3G61210	S-adenosyl-L-methionine-dependentmethyltransferasessuperfamilyprotein
13463026	0.000518465	7.95611	HB-12
13463169	0.00886595	2.92094	AT3G62200	putativeendonucleaseorglycosylhydrolase
13463199	0.000833608	3.46611	AT3G62260	putativeproteinphosphatase2C49
13463296	0.0594889	-2.10988	TBL6	proteintrichomebirefringence-like6
13463330	0.00481467	3.98997	AT3G62590	alpha/beta-Hydrolasessuperfamilyprotein
13463365	0.0254111	2.26485	ATL5
13463479	0.00703241	-2.40235	APG3	peptidechainreleasefactor1
13463525	0.00652823	3.05164	EDL3	EID1-likeF-boxprotein3
13463537	0.00467215	-3.4324	CSP41A|RANGAP1	chloroplaststem-loopbindingprotein-41|RANGTPase-activatingprotein1
13463563	0.00131969	-3.06221	AT3G63160	hypotheticalprotein
13463581	0.00810003	-2.51457	RRF	ribosome-recyclingfactor
13464079	0.000461528	10.3752	AT4G00700	C2calcium/lipid-bindingplantphosphoribosyltransferasefamilyprotein
13464250	0.000641984	-2.65861	TROL	thylakoidrhodanese-likeprotein
13464286	0.000115274	-2.90884	AT4G01150	hypotheticalprotein
13464338	0.00735204	-2.33413	AT4G01330	proteinkinasefamilyprotein
13464381	0.00910012	3.04851	AT4G01430	nodulinMtN21-liketransporterfamilyprotein
13464418	0.0142647	2.08524	PPa5	pyrophosphorylase5
13464465	0.024389	2.07712	AT4G01600	GRAMdomainfamilyprotein
13464471	0.000457463	2.15141	AT4G01610	putativecathepsinB-likecysteineprotease
13464571	0.00285035	-3.00623	AT4G01883	polyketidecyclase/dehydraseandlipidtransportprotein
13464848	0.0120037	2.04527	SUS3	sucrosesynthase3
13464862	0.00122842	-2.60623	ATPMEPCRB	Probablepectinesterase/pectinesteraseinhibitor41
13465089	0.00615227	-2.29924	AT4G02790	GTP-bindingprotein
13465330	0.00490158	2.0317	tic20-IV	transloconattheinnerenvelopemembraneofchloroplasts20-IV
13465697	0.00478185	-2.44487	2016-04-01	5'-adenylylsulfatereductase1
13465719	0.0253612	-2.53415	AT4G04750	Majorfacilitatorsuperfamilyprotein
13465885	0.019986	3.16805	NDB2	NAD(P)HdehydrogenaseB2
13465988	0.0070121	3.41722	UBQ10|UBQ14|UBQ11	polyubiquitin10|polyubiquitin14|ubiquitin11
13466512	0.0286715	2.25616	APRL6|AT4G08940	proteinAPR-like6|ubiquitincarboxyl-terminalhydrolasefamilyprotein
13466555	0.00268277	-2.11952	ISA3	isoamylase3
13466819	0.00617987	-2.20562	RH39	DEAD-boxATP-dependentRNAhelicase39
13466967	0.00043026	-5.21228	ATSPS4F	probablesucrose-phosphatesynthase4
13467069	0.000213095	-3.81556	LHCB5|RPT3	chlorophylla-bbindingproteinCP26|regulatoryparticletriple-AATPase3
13467112	0.000212787	4.25516	AT4G10500	oxidoreductase,2OG-Fe(II)oxygenasefamilyprotein
13467247	0.00175934	5.2347	AT4G11000	ankyrinrepeat-containingprotein
13467403	0.000834213	2.2703	MPK5	mitogen-activatedproteinkinase5
13467412	0.0268853	2.04288	AT4G11350	hypotheticalprotein
13467637	0.000232786	4.60839	AT4G11890	proteinkinasefamilyprotein
13467648	0.00581158	4.16357	AT4G11910	proteinSTAY-GREEN2
13467700	0.00948815	-2.01592	BAT5	probablesodium/metabolitecotransporterBASS5
13467928	0.000559312	-2.65992	AT4G12830	hydrolase,alpha/betafoldfamilyprotein
13467967	0.00864429	-2.43911	AT4G12900	Gammainterferonresponsivelysosomalthiol(GILT)reductasefamilyprotein
13468018	0.0066758	2.14281	AT4G13030	P-loopcontainingnucleosidetriphosphatehydrolasessuperfamilyprotein
13468117	0.0102538	-2.07308	AT4G13340	leucine-richrepeatextensin-likeprotein3
13468287	0.00236177	-3.17884	J20
13468415	0.000826962	2.07134	RHF1A
13469120	0.00355085	-2.25122	CLA1	1-deoxy-D-xylulose-5-phosphatesynthase
13469163	0.000810895	3.45936	AT4G15610	hypotheticalprotein
13469353	0.0136365	-2.35397	AT4G16008	hypotheticalprotein
13469646	0.0261648	2.19529	AT4G16670	hypotheticalprotein
13469756	0.00246005	-6.0536	AT4G16980	arabinogalactanfamilyprotein
13469837	0.00172742	-2.80068	AT4G17245	RING/U-boxdomain-containingprotein
13469883	0.00156325	-2.52687	TIP2;2	tonoplastintrinsicprotein2;2
13469984	0.0340098	-2.26665	AT4G17560	50SribosomalproteinL19-1
13470543	0.01275	2.155	OFP5	ovatefamilyprotein5
13470554	0.0391769	2.56638	BEH3	BES1/BZR1-likeprotein3
13470847	0.0183463	-2.08022	AT4G19530	TIR-NBS-LRRclassdiseaseresistanceprotein
13471046	0.00022933	3.17758	VSR7	vacuolar-sortingreceptor7
13471060	0.0248531	-2.72441	PTAC14	plastidtranscriptionallyactive14protein
13471139	0.00403402	2.29698	AT4G20320	putativeCTPsynthase
13471363	0.0027613	-2.12866	AT4G20840|AT4G20830	FAD-bindingandBBEdomain-containingprotein|FAD-bindingBerberinefamilyprotein
13471470	0.0172746	2.06157	AAT1	aminoacidtransporter1
13471571	0.00962678	-2.80064	PSBQA	oxygenevolvingcomplexofphotosystemIIsubunitPsbQ
13471626	0.00126826	-2.48985	AT4G21445	hypotheticalprotein
13471771	0.00497589	-2.10825	AT4G21620	glycine-richprotein
13471921	0.00495836	2.23495	AT4G21930	hypotheticalprotein
13471947	0.0064521	2.65404	APG8A	autophagy-relatedprotein8a
13471956	0.0096644	-5.1733	sks4	proteinSKU5similar4
13472224	0.0080411	2.40084	AT4G22960	hypotheticalprotein
13472274	0.00708453	-2.13965	IQD22	proteinIQ-domain22
13472305	0.00335405	3.87583	CRK7	cysteine-richreceptor-likeproteinkinase7
13472326	0.0054783	2.49679	CRK10	cysteine-richreceptor-likeproteinkinase10
13472361	0.00101032	3.79574	CRK23	putativecysteine-richreceptor-likeproteinkinase23
13472475	0.0123964	-2.19633	CORI3	cystinelyase
13472487	0.0127823	2.69182	AT4G23610|AT4G23620	lateembryogenesisabundanthydroxyproline-richglycoprotein|ribosomalL25/TL5/CTCN-terminal5SrRNAbindingdomain-containingprotein
13472628	0.0571632	-2.3154	AT4G23940	FtsHextracellularprotease
13472679	0.000751975	19.5379	CSLG2	cellulosesynthase-likeproteinG2
13472766	0.000276799	3.37365	YSL1
13472837	0.000883882	-2.74107	cpHsc70-1	chloroplastheatshockprotein70-1
13472868	0.0243331	-2.2697	AT4G24350|AT4G24370	phosphorylasefamilyprotein|hypotheticalprotein
13473149	0.00219195	2.02686	HVA22D	HVA22-likeproteind
13473203	0.00170903	-2.81474	ACP4	acylcarrierprotein4
13473213	0.0148489	2.48415	AT4G25070	hypotheticalprotein
13473230	0.00943883	-3.69261	CHLM	magnesium-protoporphyrinIXmethyltransferase
13473709	0.0130186	2.33619	CGA1	putativeGATAtranscriptionfactor22
13473876	0.0181037	-2.15066	AT4G26520	fructose-bisphosphatealdolase7
13473882	0.0080916	-5.96269	AT4G26530	fructose-bisphosphatealdolase5
13474187	0.0233057	2.05247	AT4G27310	B-boxdomainprotein28
13474237	0.000536772	-4.99581	PORB	light-dependentNADPH:protochlorophyllideoxidoreductaseB
13474308	0.00234172	3.25479	AT4G27657	hypotheticalprotein
13474340	0.00119424	-2.29215	AT4G27720	majorfacilitatorprotein
13474614	0.00106471	2.32431	AT4G28350	concanavalinA-likelectinkinase-likeprotein
13474647	0.00353991	2.00745	AT4G28400|AT4G28405	putativeproteinphosphatase2C58|hypotheticalprotein
13474700	0.003225	3.0675	HAE	receptor-likeproteinkinase5
13474903	0.0101138	-2.09502	AT4G28780	GDSLesterase/lipase
13475064	0.000330589	-2.75607	emb2726	elongationfactorTsfamilyprotein
13475091	0.00430709	2.63332	AT4G29110	hypotheticalprotein
13475215	0.056593	-2.06014	AT4G29400	hypotheticalprotein
13475409	0.00630881	-5.77886	AT4G30020	PA-domaincontainingsubtilasefamilyprotein
13475566	0.00987701	2.7831	AT4G30470	cinnamoyl-CoAreductaselikeprotein
13475923	0.0479742	-2.34389	AT4G31210	DNAtopoisomerase,typeIA,core
13476306	0.00131418	2.99242	AT4G32020	hypotheticalprotein
13476550	0.0252201	-2.13275	AT4G32480	hypotheticalprotein
13476724	0.0139818	-2.3465	AT4G32710	proline-richreceptor-likeproteinkinasePERK14
13476781	0.00883745	-2.32578	VTE1	tocopherolcyclase
13476993	0.00108013	-2.62204	PME44	pectinesterase44
13477210	0.00361194	3.19647	AT4G33920	putativeproteinphosphatase2C63
13477414	0.000137513	-2.70027	FUC95A	alpha-L-fucosidase2
13477499	0.00614615	2.61289	XLG2	extra-largeGTP-bindingprotein2
13478204	0.00521463	-2.82856	AT4G35880	aspartylproteasefamilyprotein
13478362	0.00784308	-2.18025	ALDH3F1	aldehydedehydrogenase3F1
13478398	0.00313768	-2.80971	UBC17	putativeubiquitin-conjugatingenzymeE217
13478439	0.00028074	-4.12351	BEE2
13478565	0.00678205	-2.1405	NAPRT1	nicotinatephosphoribosyltransferase1
13478749	0.00899709	2.08429	AT4G37295	hypotheticalprotein
13478980	0.0221873	2.63999	ELI3-2	cinnamylalcoholdehydrogenase8
13479147	0.00915234	-2.41074	ROPGEF1	Ropguaninenucleotideexchangefactor1
13479173	0.00768423	-2.18619	AT4G38470	ACT-likeproteintyrosinekinasefamilyprotein
13479226	0.00389049	2.51941	AT4G38540	FAD/NAD(P)-bindingoxidoreductasefamilyprotein
13479248	0.000139147	5.67475	AT4G38560	phospholipaselikeprotein(PEARLI4)
13479318	0.00890811	-2.3022	AT4G38860	SAUR-likeauxin-responsiveprotein
13479377	0.00826657	-2.2303	AT4G39050	Kinesinmotorfamilyprotein
13479460	0.0131489	2.38279	APL3	glucose-1-phosphateadenylyltransferaselargesubunit3
13479505	0.000902545	-3.60969	CAD9|AT4G39340	putativecinnamylalcoholdehydrogenase9|hypotheticalprotein
13479518	0.00492932	-2.26608	CESA2	cellulosesynthaseAcatalyticsubunit2[UDP-forming]
13479663	0.00740548	2.01436	AT4G39670	glycolipidtransferprotein
13479718	0.0237289	-2.05955	AT4G39840	hypotheticalprotein
13479772	0.00373869	2.14962	RABH1c
13479788	0.000860379	-2.85442	AKN2	adenosine-5'-phosphosulfate-kinase2
13479803	0.0109536	2.70219	AT4G39955	hydrolase,alpha/betafoldfamilyprotein
13479913	0.00622854	-2.0306	AT4G00165	bifunctionalinhibitor/lipid-transferprotein/seedstorage2Salbuminsuperfamilyprotein
13480344	0.0111606	2.52312	AT4G00940	DofzincfingerproteinDOF4.1
13480367	0.0121691	2.07218	CNGC13	cyclicnucleotide-gatedchannel13
13480382	0.00863136	2.22295	GT72B1	UDP-glycosyltransferase72B1
13480388	0.00117042	-5.12601	TBL26	proteintrichomebirefringence-like26
13480507	0.00234705	-4.40715	AT4G01310	50SribosomalproteinL5
13480560	0.00576547	3.33155	NTM1	NACdomain-containingprotein68
13480733	0.0172269	2.22907	AT4G01870	tolB-relatedprotein
13480792	0.00706303	2.12011	AT4G01985	hypotheticalprotein
13480899	1.45784e-05	9.16912	SAG21	senescence-associatedprotein
13480976	0.0059734	2.3919	GSTF2	glutathioneS-transferaseF2
13480982	0.00788159	-2.08513	AT4G02530	chloroplastthylakoidlumenprotein
13481154	0.00252528	2.27025	AT4G02860	PhenazinebiosynthesisPhzC/PhzFprotein
13481168	0.00584856	2.68514	UBQ14|UBQ10|UBQ11	polyubiquitin14|polyubiquitin10|ubiquitin11
13481271	0.0209799	-2.15669	RBP-DR1	RNA-bindingprotein-defenserelated1
13481551	0.0167418	-2.03416	AT4G04330	Chaperonin-likeRbcXprotein
13481574	0.0037934	5.14792	CRK36	cysteine-richreceptor-likeproteinkinase36
13481842	0.00249663	2.41487	UBQ11|UBQ14	ubiquitin11|polyubiquitin14
13481912	0.00537428	-2.04177	PSBQ-2	photosystemIIsubunitQ-2
13482390	0.0010783	-3.46488	APX4|GRF1	thylakoidlumenalprotein|14-3-3-likeproteinGF14chi
13482409	0.00620055	-3.46475	AT4G09040	RNArecognitionmotif-containingprotein
13482556	0.00324971	2.08985	AT4G09760	cholinesynthase
13483041	0.0341438	2.2987	AT4G10955|UGE5	GDSLesterase/lipase|UDP-D-glucose/UDP-D-galactose4-epimerase5
13483126	0.00215148	2.01534	BTI2	reticulon-likeproteinB2
13483233	0.00263726	2.09793	GPX6	glutathioneperoxidase6
13483250	0.00114064	5.84792	OSM34
13483539	0.00916999	-3.04959	CYP706A6	cytochromeP450,family706,subfamilyA,polypeptide6
13483579	0.00262167	-5.23239	SKU5
13483613	0.0100794	-2.51421	AZI1	azelaicacidinduced1
13483684	5.22011e-05	5.61219	AT4G12735	hypotheticalprotein
13483763	0.0148137	-2.50863	ENODL19	earlynodulin-likeprotein19
13483857	0.00125754	2.52375	AT4G13180	Rossmann-foldNAD(P)-bindingdomain-containingprotein
13484009	0.0010991	-2.02157	IIL1	3-isopropylmalatedehydratase
13484158	0.00400959	-2.75471	CYP83A1	cytochromeP45083A1
13484185	0.0135834	2.19329	AT4G13800	hypotheticalprotein
13484207	0.00416867	-2.00554	AT4G13840	HXXXD-typeacyl-transferase-likeprotein
13484288	0.0052401	-2.68168	SBP2	selenium-bindingprotein2
13484549	0.000198738	3.38304	XBAT34
13484659	0.0119046	-2.21598	APS3	ATPsulfurylase
13484703	0.00242601	-2.27613	AT4G14740	hypotheticalprotein
13484924	0.00499219	-7.1081	BAM5	beta-amylase5
13485055	0.00274612	2.02309	IAGLU|AT4G15545	UDP-glucose:indole-3-acetatebeta-D-glucosyltransferase|hypotheticalprotein
13485180	0.00529717	-2.28056	AT4G15990	hypotheticalprotein
13485255	0.0326335	-3.5433	AT4G16155	dihydrolipoyldehydrogenase
13485325	0.00847183	5.53662	AT4G16260	putativebeta-1,3-endoglucanasethatinteractswiththe30C02cystnematodeeffector.Mayplayaroleinhostdefense.
13485377	0.00595538	-2.37911	SPK1	DOCKfamilyguaninenucleotideexchangefactorSPIKE1
13485477	0.00175307	2.09969	AT4G16490	armadillo/beta-catenin-likerepeat-containingprotein
13485619	0.0484215	2.13768	AT4G16750	ethylene-responsivetranscriptionfactorERF039
13486110	0.019344	2.77683	RAB1C	RABGTPasehomolog1C
13486192	0.0253997	2.12916	AT4G17670	hypotheticalprotein
13486206	0.029635	2.28741	KAN3
13486230	0.00996267	2.01355	AT4G17720	RNArecognitionmotif-containingprotein
13486270	0.00261149	2.26808	AT4G17840|AT4G17830	hypotheticalprotein|peptidaseM20/M25/M40familyprotein
13486345	0.0116766	2.02937	5PTASE2	TypeIinositol-1,4,5-trisphosphate5-phosphatase2
13486378	0.00152352	-2.26622	AT4G18030	putativemethyltransferasePMT14
13486518	0.00674654	-2.47481	AT4G18440	L-aspartase-likefamilyprotein
13486587	0.00734095	2.02398	CIPK12	CBL-interactingserine/threonine-proteinkinase12
13486658	0.010922	2.33816	HSFA4A	heatstresstranscriptionfactorA-4a
13486686	0.00458005	2.37041	XTH29	probablexyloglucanendotransglucosylase/hydrolaseprotein29
13486805	0.0226395	-2.4334	ERD3	putativemethyltransferasePMT21
13486861	0.0570499	2.13274	AT4G19370	hypotheticalprotein
13486873	0.0163983	2.3158	AT4G19390	hypotheticalprotein
13487448	0.0377983	-2.01881	emb1417|ATERDJ2B	pentatricopeptiderepeat-containingprotein|DnaJ/Sec63Brldomains-containingprotein
13487642	0.0127606	-2.24745	AT4G21650	Subtilasefamilyprotein
13487734	0.0099225	2.15006	MSRB8	methioninesulfoxidereductaseB8
13488084	0.00587612	-2.61524	ORP2A	oxysterolbindingprotein-relatedprotein2A
13488102	0.0527582	-2.52758	APT3	adeninephosphoribosyltransferase3
13488114	0.00011646	4.45685	AT4G22590|CPuORF27	trehalose-phosphatephosphataseG|uncharacerizedprotein
13488183	0.00115092	2.67505	ACR7	ACTdomainrepeat7protein
13488199	0.00788988	2.67738	AT4G22820	A20/AN1-likezincfingerfamilyprotein
13488234	2.12162e-05	4.31229	NYE1	non-yellowingprotein1
13488286	0.0126669	-2.05341	AT4G22990	SPXdomain-containingmembraneprotein
13488297	0.000157091	2.15701	UTR2	UDP-galactosetransporter2
13488432	0.00844777	2.90442	CRK16	cysteine-richreceptor-likeproteinkinase16
13488463	0.0111997	-3.71107	CRK21	cysteine-richreceptor-likeproteinkinase21
13488477	0.010111	2.53197	CRK24	cysteine-richreceptor-likeproteinkinase24
13488552	0.00542163	2.42513	AT4G23450	C3H2C3-typeRINGE3Ubligase
13488714	0.0239546	2.66024	WRKY53|AT4G23800	putativeWRKYtranscriptionfactor53|HMG(highmobilitygroup)boxprotein
13488719	0.00444177	-3.7873	AT4G23820	glycosidehydrolasefamily28protein/polygalacturonase(pectinase)familyprotein
13488727	0.00352583	2.16843	LACS4	longchainacyl-CoAsynthetase4
13488744	0.00752615	2.92495	AT4G23880	hypotheticalprotein
13488943	0.00964031	-2.28574	AGL24
13489014	0.0371176	-2.37697	PGI1	phosphoglucoseisomerase1
13489109	0.00815448	-2.77198	RBP31	ribonucleoprotein
13489115	0.00617894	-5.08593	AT4G24780	putativepectatelyase18
13489150	0.00625315	-2.06834	AT4G24830	argininosuccinatesynthase
13489247	0.000155831	5.14845	AMY1	alpha-amylase1
13489705	0.00790264	2.24559	AT4G26060	ribosomalproteinL18aefamilyprotein
13489922	0.011908	-2.41565	AT4G26555	FKBP-likepeptidyl-prolylcis-transisomerasefamilyprotein
13490051	0.0119207	-2.18407	AR192	molecularchaperoneGrpE
13490367	0.00245714	3.40944	RD26
13490589	0.0166941	2.35108	BGLU10	betaglucosidase10
13490677	0.00538852	-2.29613	AT4G28080	tetratricopeptiderepeatdomainprotein
13490723	0.00662085	2.03784	AT4G28140	ethylene-responsivetranscriptionfactorERF054
13490760	0.0131596	-4.33229	EXPB3	expansinB3
13490767	0.00182597	-2.54531	RMA2
13490807	0.000848364	2.55051	AAC3	ADP/ATPcarrier3protein
13490913	0.00254812	-2.61835	PSAE-1	photosystemIreactioncentersubunitE
13491005	0.00104137	2.57368	AT4G29190	zincfingerCCCHdomain-containingprotein49
13491418	0.00266811	-3.23015	HMA2
13491514	0.0183543	-2.10728	AT4G30330	smallnuclearribonucleoproteinE
13491649	0.00172654	2.20663	AT4G30600	signalrecognitionparticlereceptorsubunitalpha
13491659	0.0112217	-2.16997	AT4G30620	hypotheticalprotein
13491800	0.000348817	-2.35659	FAD6	omega-6fattyaciddesaturase
13491851	0.0153952	-2.32879	SKB1	proteinarginineN-methyltransferase5
13492012	0.00817191	2.1892	WRKY11	putativeWRKYtranscriptionfactor11
13492019	0.0127835	-4.93259	CSLC5	cellulose-synthase-likeC5
13492152	0.0142619	-2.02224	ENP	BTB/POZdomain-containingproteinNPY1
13492162	0.00364444	2.06227	AT4G31860	putativeproteinphosphatase2C60
13492367	0.00696476	2.70134	AT4G32250	proteinkinasefamilyprotein
13492423	0.000273084	-2.59983	CESA1	cellulosesynthaseAcatalyticsubunit1[UDP-forming]
13492459	0.000361937	-2.43277	AT4G32460|AT4G32450	hypotheticalprotein|pentatricopeptiderepeat-containingprotein
13492676	0.0173122	2.18069	GAMMA-VPE	vacuolar-processingenzymegamma
13492738	0.0105943	4.97033	AT4G33040	glutaredoxin-C6
13492817	0.000422939	6.7428	AT4G33150	lysine-ketoglutaratereductase/saccharopinedehydrogenasebifunctionalenzyme
13493022	0.0255291	2.58918	AT4G33467	hypotheticalprotein
13493118	0.000464224	-2.115	AT4G33660	hypotheticalprotein
13493270	0.0231725	2.14915	AT4G33905	PeroxisomalmembraneproteinMpv17/PMP22
13493291	0.0237819	-2.27082	AT4G33980	hypotheticalprotein
13493340	0.000175399	-2.70269	AT4G34090|AT4G34080	hypotheticalprotein
13493371	0.00460612	2.19872	AT4G34180	cyclasefamilyprotein
13493399	0.0199621	-2.04041	AT4G34220	leucine-richrepeatproteinkinasefamilyprotein
13493404	0.00196699	2.48348	CAD5	cinnamylalcoholdehydrogenase5
13493603	0.00654861	3.50238	AT4G34860	beta-fructofuranosidase-likeprotein
13493743	0.00101024	5.08959	LHT7|AT4G35170	LYS/HIStransporter7|lateembryogenesisabundanthydroxyproline-richglycoprotein
13493843	0.0215681	-2.64869	CLC-E|AT4G35430	chloridechannelproteinCLC-e|hypotheticalprotein
13493961	0.00262284	2.29038	PLDDELTA	phospholipaseDdelta
13494044	0.00213486	-2.60235	MCA1	proteinMID1-complementingactivity1
13494096	0.00451202	2.29198	AT4G36040	chaperoneproteindnaJ11
13494261	1.33969e-05	-6.09395	BGAL3	beta-galactosidase3
13494291	0.0178205	-2.09928	AT4G36390	Methylthiotransferase
13494404	0.00358922	2.28035	AT4G36640	sec14p-likephosphatidylinositoltransferprotein
13494647	0.000819011	4.67477	MES9	methylesterase9
13494790	0.0133783	2.38743	AT4G37470	hydrolase,alpha/betafoldfamilyprotein
13494825	0.00362922	-2.28729	NPY5	phototropic-responsiveNPH3familyprotein
13494840	0.0226721	2.65363	ACA2	calcium-transportingATPase2
13494881	0.0016434	-6.10421	XTH7	xyloglucanendotransglucosylase/hydrolaseprotein7
13494962	0.00794317	-3.39084	NDH-M	NAD(P)H-quinoneoxidoreductasesubunitM
13494967	0.00291241	-2.76593	SHM1	serinetranshydroxymethyltransferase1
13495420	0.00028337	-26.1905	PRP4	proline-richprotein4
13495607	0.000858214	2.36837	AT4G39140	RING/U-boxdomain-containingprotein
13495802	0.00789741	-3.97408	FKBP16-2	FK506-bindingprotein16-2
13495958	0.00186801	2.03883	AT4G40040|AT5G10980|AT4G40030	histoneH3|histoneH3.3|HistoneH3.3
13495983	0.00126889	-2.43977	HB16	homeobox-leucinezipperproteinATHB-16
13496200	0.00132763	3.91113	AT5G01520	C3HC4typeRINGfingerprotein
13496224	0.00115756	-2.85907	AT5G01590	hypotheticalprotein
13496433	0.000528085	-2.33255	AT5G02160	hypotheticalprotein
13496867	0.00121456	2.82735	AT5G03230	hypotheticalprotein
13496908	0.0225261	-2.39486	ADK2	adenosinekinase2
13497279	0.000565546	-2.44451	GLU1	ferredoxin-dependentglutamatesynthase1
13497590	0.00348911	2.17964	AT5G04750|AT5G04760	putativeF1F0-ATPaseinhibitorprotein|duplicatedSANTDNA-bindingdomain-containingprotein
13497609	0.00665206	-2.29679	AT5G04810	pentatricopeptide(PPR)repeat-containingprotein
13497842	0.0104574	2.90974	AT5G05365	Heavymetaltransport/detoxificationsuperfamilyprotein
13497858	0.00149167	2.75359	DREB2A	dehydration-responsiveelement-bindingprotein2A
13498023	0.0173552	-2.31115	FAD8	fattyaciddesaturase8
13498148	0.000198705	4.99283
13498279	0.000504164	-2.20649	AT5G06220	LETM1-likeprotein
13498318	0.0171499	-2.61403	2-CysPrxB	2-Cysteineperoxiredoxin
13498458	0.00441037	-3.0566	TBR	hypotheticalprotein
13498516	0.0838043	-2.48481	PGIP2	polygalacturonaseinhibitor2
13498568	0.0157453	2.73442	AT5G06980	hypotheticalprotein
13498809	0.0357755	2.31553	GDH2	glutamatedehydrogenase2
13498901	0.000749138	2.70647	NAC080	NACdomaincontainingprotein80
13498955	0.034624	2.00615	AT5G07770	formin-likeprotein16
13499078	0.00228806	-2.6716	AT5G08050	hypotheticalprotein
13499373	0.0114571	-2.10626	AT5G08610	DEAD-boxATP-dependentRNAhelicase26
13499397	0.00257946	-2.23981	FLS1	flavonolsynthase1
13499466	0.00231779	2.11239	AT5G08760	hypotheticalprotein
13499720	0.00146064	-4.51582	CESA5	cellulosesynthaseAcatalyticsubunit5[UDP-forming]
13499857	0.00616174	-2.39583	SULTR2;1	sulfatetransporter2;1
13499924	0.0352923	2.05917	RING1
13500025	0.00909714	2.76037	AT5G10695	hypotheticalprotein
13500329	0.0057374	-2.56013	AT5G11420	hypotheticalprotein
13500341	0.0470394	-2.11374	AT5G11450	PsbPdomain-containingprotein5
13500435	0.0483131	3.44475	AT5G11650	alpha/betafoldhydrolasefamilyprotein
13500580	0.0254625	2.4813	cwINV6	beta-fructofuranosidase,insolubleisoenzymeCWINV6
13500637	0.00611134	-6.32796	AT5G12110	elongationfactor1-beta1
13500902	0.00130095	3.88958	AT5G13200	GRAMdomainfamilyprotein
13500911	0.00988877	-2.00298	JAZ10	proteinTIFY9
13500977	0.00262766	4.22062	Rap2.6L	ethylene-responsivetranscriptionfactorERF113
13500998	0.0098649	2.64489	AT5G13370	auxin-responsiveGH3familyprotein
13501057	0.0593198	-2.12293	AT5G13510	ribosomalproteinL10
13501223	0.00127757	3.04983	TBP1	Telomererepeat-bindingprotein4
13501251	0.000654878	-7.8401	TT4	chalconesynthase
13501325	0.0127052	-2.13612	CARAB-AK-LYS	aspartokinase2
13501351	0.00704938	-3.90627	AT5G14120	majorfacilitatorprotein
13501367	0.0149062	-2.58853	IMD1	isopropylmalatedehydrogenase1
13501487	0.000267743	4.98331
13501493	0.00187036	-4.22979	NRT2.7	highaffinitynitratetransporter2.7
13501547	0.00132392	-11.5238	CA2	carbonicanhydrase2
13501610	0.00503355	-2.17921	AT5G14910	heavymetaltransport/detoxificationdomain-containingprotein
13501617	0.00077812	-3.22349	AT5G14920	gibberellin-regulatedprotein
13501752	0.000130735	-14.6885	GASA4	gibberellin-regulatedprotein4
13501790	0.0115641	-2.9002	MYB16	mybdomainprotein16
13501984	0.000243527	4.97511
13502105	0.000944716	-6.22214	AT5G16030	hypotheticalprotein
13502160	0.0163391	-2.0835	CRS1
13502217	0.0126407	-2.62354	VAT1	acetolactatesynthasesmallsubunit1
13502387	0.00487118	-2.77559	EMB2247	ATPbinding/valine-tRNAligase/aminoacyl-tRNAligase
13502681	0.000660009	2.71711	AT5G17450	heavymetaltransport/detoxificationdomain-containingprotein
13502782	0.00389374	-2.00558	PSRP6	plastid-specific50Sribosomalprotein6
13502841	0.0122129	-3.46401	AT5G18030	SAUR-likeauxin-responsiveprotein
13502865	0.00328597	-2.05433	AT5G18080	SAUR-likeauxin-responsiveprotein
13502893	0.00282844	5.29926	AT5G18130	hypotheticalprotein
13502996	0.0061198	2.54003	AT5G18470	curculin-like(mannose-binding)lectinfamilyprotein
13503080	0.0101931	-2.54226	AT5G18650	RING-fingerandCHYzincfingerdomain-containingprotein1
13503308	0.00563825	-2.86687	AT5G19120	aspartylproteasefamilyprotein
13503355	0.00122939	-3.14013	AT5G19190	hypotheticalprotein
13503391	0.00236939	2.06103	AT5G19240	GPI-anchoredglycoproteinmembraneprecursor
13503716	0.0141179	-2.73289	TUA5|TUA3	tubulinalpha-5|tubulinalpha-3
13503761	0.00711628	3.48634	AT5G19875	hypotheticalprotein
13503897	0.000906493	2.33431	AT5G20190	tetratricopeptiderepeatdomain-containingprotein
13503924	0.000397047	3.18344	BCB	blue-copper-bindingprotein
13503938	0.00963891	-4.37361	DIN10|FLA2	putativegalactinol--sucrosegalactosyltransferase6|fasciclin-likearabinogalactanprotein2
13504132	0.0016941	-2.37254	AT5G20935	hypotheticalprotein
13504136	0.0265215	2.23964	AO1	aldehydeoxidase1
13504231	0.024941	-2.54926	AKINBETA1	SNF1-relatedproteinkinaseregulatorysubunitbeta-1
13504240	0.00965367	-3.8983	AT5G21222	pentatricopeptiderepeatandserine/threoninekinasedomain-containingprotein
13504272	0.00136001	-2.97847	AT5G21430	chaperoneDnaJ-domaincontainingprotein
13504299	0.00158038	-2.73974	PAA2	P-typeATPase
13504415	0.0131736	2.08464	NIT4|GAPB	bifunctionalnitrilase/nitrilehydrataseNIT4|glyceraldehyde-3-phosphatedehydrogenaseB
13504496	9.34142e-05	-3.00074	FAR1	fattyacyl-CoAreductase1
13504525	0.00097238	-2.09321	AT5G22580	stressresponsiveA/BBarreldomain-containingprotein
13504557	0.000100211	-5.37078	emb1211	MORN(MembraneOccupationandRecognitionNexus)repeat-containingprotein
13504643	0.000205776	-3.00778	AT5G22920	ringfingerandCHYzincfingerdomain-containingprotein1
13504690	0.00250423	-4.80693	MAM1	methylthioalkylmalatesynthase1
13504702	0.0454786	-2.07728	IMS2	methylthioalkylmalatesynthase3
13504752	0.000402545	-2.73462	HCF136
13504801	0.000643676	-2.71459	SCPL34	serinecarboxypeptidase-like34
13505062	0.0185618	-2.10222	AT5G23820	MD-2-relatedlipidrecognitiondomain-containingprotein
13505237	7.15079e-05	-2.79731	SSI1	starchsynthase1
13505359	0.000364038	6.20774	DMR6	downymildewresistance6protein/oxidoreductase
13505508	0.000234418	-2.44629	CYP71B12	cytochromeP45071B12
13505679	0.00342629	-13.3028	AT5G25460	hypotheticalprotein
13505828	0.00310879	-2.62628	TGG2	myrosinase2
13506136	0.0164724	-2.00765	IREG3	iron-regulatedprotein3
13506218	0.00492541	2.15231	CBP60G	Cam-bindingprotein60-likeG
13506282	0.0021992	-2.08183	AT5G27120	putativeSARDNA-bindingprotein
13506972	0.0362563	2.19464	AT5G28830	hypotheticalprotein
13507077	0.00265634	3.24089	XGD1	xylogalacturonanbeta-1,3-xylosyltransferase
13507230	0.00683045	-3.52831	CAC2
13507340	0.00725096	-2.60908	GS2	glutaminesynthetase
13507795	0.00111894	4.47242	AT5G37540	aspartylproteasefamilyprotein
13507989	0.0021512	4.45004	AT5G38210	proteinkinase-likeprotein
13508103	0.00573021	-2.5119	AT5G38520	alpha/beta-hydrolase-likeprotein
13508159	0.00280177	2.95544	AT5G38710	prolinedehydrogenase2
13508468	0.00222813	2.33606	AT5G39785	hypotheticalprotein
13508681	0.0374988	2.10294	SIP1	putativegalactinol--sucrosegalactosyltransferase5
13508854	0.00943871	2.80244	AT5G40690	hypotheticalprotein
13508897	0.00243215	3.31708	LHT1	Lysinehistidinetransporter1
13508920	0.0188148	-3.58694	UPM1	urophorphyrinmethylase1
13509073	0.00082103	-2.44832	AT5G41140	Myosinheavychain-relatedprotein
13509435	0.00136396	3.94295	AT5G42050	DCD(DevelopmentandCellDeath)domainprotein
13510116	0.0391918	2.39874	AT5G43620	Pre-mRNAcleavagecomplexII
13510120	0.00278088	2.39169	TZP	zincknuckle(CCHC-type)familyprotein
13510178	0.00149891	-2.1776	ZLL	eIF2CfamilyproteinArgonaute10
13510281	0.00145406	-4.83376	AT5G44020	HADsuperfamily,subfamilyIIIBacidphosphatase
13510327	0.00137355	-6.44183	FLA13	fasciclin-likearabinogalactanprotein13
13510443	0.00935568	3.69909	DUR	putativeUDP-arabinose4-epimerase4
13510502	0.002893	-2.37028	AT5G44572	hypotheticalprotein
13510863	0.0136646	2.34777	DUR3
13510989	0.0132788	-2.36109	FKBP13	FKBP-typepeptidyl-prolylcis-transisomerase3
13511036	0.0188507	2.1018	CIPK19	SNF1-relatedproteinkinase
13511038	0.00877336	2.33311	SAG12	cysteineprotease
13511072	0.0211549	-2.17318	AT5G45950	GDSLesterase/lipase
13511135	0.000459544	-2.3529	APE2	triosephosphate/phosphatetranslocatorTPT
13511388	0.00058315	-3.50861	AT5G46730	glycine-richprotein
13511549	0.00801334	2.10164	AT5G47060	hypotheticalprotein
13511638	0.00822549	-2.55199	AT5G47330	palmitoylproteinthioesterasefamilyprotein
13512110	0.014662	-2.73434	ADG1	glucose-1-phosphateadenylyltransferasesmallsubunit
13512378	0.00597378	-3.06092	AT5G48900	putativepectatelyase20
13512653	0.00755874	2.83084	CP1	Ca2+-bindingprotein1
13513031	0.0787716	2.03794	WR3	high-affinitynitratetransporter3.1
13513711	0.000134046	-2.85047	AT5G51720	NEETgroupprotein
13513861	0.000494487	-8.86173	crr1	dihydrodipicolinatereductase3
13513915	0.0276123	-2.36012	AT5G52280	Myosinheavychain-relatedprotein
13513925	0.000372274	27.4987	LTI65	low-temperature-induced65
13513933	0.000998409	2.34302	LTI78	low-temperature-responsiveprotein78/desiccation-responsiveprotein29A
13513983	0.00226561	-2.06447	HCF106	sec-independentproteintranslocaseproteinTATB
13514125	0.00917583	3.76464	AT5G52750	heavymetaltransport/detoxificationdomain-containingprotein
13514189	0.000339977	-2.64846	PKP-BETA1	plastidialpyruvatekinase2
13514219	0.00236648	-3.41316	AT5G52970	thylakoidlumenalprotein2
13514304	0.00239551	3.87166	AT5G53110	Wall-associatedreceptorkinaseandRING-fingerdomain-containingprotein
13514308	0.00157234	3.62168	SPDS3	Sperminesynthase
13514338	0.00646777	-4.72942	AT5G53144	hypotheticalprotein
13514345	0.00783117	-2.29412	RCAR3	regulatorycomponentofABAreceptor3
13514566	0.0351887	2.16366	AT5G53590|CPuORF50	SAUR-likeauxin-responsiveprotein|conservedpeptideupstreamopenreadingframe50
13514704	0.00649677	-2.10466	emb2737	proteinembryodefective2737
13514750	0.00214221	4.26731	AT5G53970	tyrosineaminotransferase
13514773	0.00548081	2.76026	HGO|AT5G54090	homogentisate1,2-dioxygenase|DNAmismatchrepairproteinMutS,type2
13514822	0.00179173	2.15116	OMT1	caffeicacid/5-hydroxyferulicacidO-methyltransferase
13514829	0.00120545	2.404	AT5G54165	hypotheticalprotein
13514872	0.0165391	-2.19952	LHCB3|ATM2	light-harvestingchlorophyllB-bindingprotein3|myosin2
13515291	0.00340176	-2.30185	AT5G55220	triggerfactortypechaperonefamilyprotein
13515359	0.0153139	2.09248	AT5G55450	bifunctionalinhibitor/lipid-transferprotein/seedstorage2Salbumin-likeprotein
13515363	0.00421471	5.81707	AT5G55460|NHX3	bifunctionalinhibitor/lipid-transferprotein/seedstorage2Salbuminsuperfamilyprotein|sodium/hydrogenexchanger4
13515572	0.0136908	2.21895	HSP81-3	heatshockprotein81-3
13515617	0.00114568	-2.36993	AT5G56100	glycine-richprotein/oleosin
13515638	0.0178908	2.4772	UBC30	ubiquitin-conjugatingenzymeE230
13515645	0.00112609	2.13682	AT5G56160	sec14p-likephosphatidylinositoltransfer-likeprotein
13516003	0.00344766	-3.01138	LUT2	lycopeneepsiloncyclase
13516029	0.00260618	3.15767	ABI2	proteinphosphatase2C77
13516261	0.000363808	2.06351	AT5G57655	xyloseisomerase
13516308	0.00582897	-2.31436	AT5G57760	hypotheticalprotein
13516378	0.00221079	-2.29044	APO2	APOprotein2
13516535	0.00610931	-2.30099	AT5G58160	formin-likeprotein13
13516661	0.0126952	2.12552	WNK4
13516883	0.000641906	2.64898	CRCK1	calmodulin-bindingreceptor-likecytoplasmickinase1
13516915	0.000245862	4.97277
13516983	0.0129166	2.39461	LTP3	non-specificlipid-transferprotein3
13517207	0.0187672	2.74807	RHL41	highlightresponsivezincfingerproteinZAT12
13517686	0.00185966	-2.35622	MYB34	mybdomainprotein34
13518326	0.00121014	-2.4607	AT5G62350	invertase/pectinmethylesteraseinhibitorfamilyprotein/DC1.2-likeprotein
13518412	0.000847872	2.04487	AT5G62570	calmodulinbindingprotein-likeprotein
13518456	0.013896	-4.66477	HA11	H(+)-ATPase11
13518566	0.0101867	-3.71103	AT5G62890	Xanthine/uracilpermeasefamilyprotein
13518669	0.000970897	5.46772	AT5G63130	octicosapeptide/Phox/Bem1pdomain-containingprotein
13518737	0.00235737	-2.26077	emb2746	RNA-metabolisingmetallo-beta-lactamasefamilyprotein
13518786	0.00654736	-2.00923	FP3	farnesylatedprotein3
13518887	0.000471292	-6.01623	SHA1|NAC102	putativeE3ligaseSHA1|NACdomain-containingprotein102
13518912	0.00592446	-2.7899	BGAL10	beta-galactosidase10
13518947	0.000464488	3.74805	AAP4	aminoacidpermease4
13519067	0.00809987	2.00244	SAL2	3'(2'),5'-bisphosphatenucleotidase
13519100	0.0181139	2.06733	AT5G64180	hypotheticalprotein
13519160	0.00341968	3.58252	AGP1	arabinogalactanprotein1
13519164	0.0116154	-2.03142	NPH3	rootphototropismprotein3
13519174	0.0135072	2.49246	BETA-UP	beta-ureidopropionase
13519382	0.000298288	-2.22123	CESA6	cellulosesynthaseAcatalyticsubunit6[UDP-forming]
13519410	0.00508948	2.08972	WRKY51	putativeWRKYtranscriptionfactor51
13519513	0.00347581	-6.15152	ASN2	asparaginesynthetase2
13519622	0.00147342	2.27467	TGA1
13519693	0.0019849	-2.59945	AT5G65440	hypotheticalprotein
13519821	0.00117531	-2.23831	AT5G65683	C3H4typezincfingerprotein
13520171	0.000272718	-3.57698	AT5G66520	pentatricopeptiderepeat-containingprotein
13520188	0.00273952	-2.39223	PSBO1	PSIIoxygen-evolvingcomplex1
13520236	0.00645665	2.12503	DAR3	proteinDA1-related3
13520369	0.000333586	-4.11866	sks17	proteinSKU5similar17
13520447	0.0174666	-2.11533	AT5G67130	PI-PLCXdomain-containingprotein
13520514	0.0250094	3.13176	AT5G67340	ARMrepeatsuperfamilyprotein
13520522	0.00253036	-3.07095	AT5G67385	phototropic-responsiveNPH3-likeprotein
13520894	0.0566509	2.27779	LECRKA4.2	Lectin-domaincontainingreceptorkinaseA4.2
13520906	0.000126491	11.6974	FER1	ferretin1
13521038	0.00315904	2.81335	SR1	CBL-interactingserine/threonine-proteinkinase14
13521190	0.00326165	2.39191	NAK|AT5G02280	putativeserine/threonine-proteinkinaseNAK|SNARE-likesuperfamilyprotein
13521262	3.04732e-05	2.74921	AT5G02490	heatshockprotein70
13521457	0.00235476	2.75589	AT5G03210	hypotheticalprotein
13521612	0.000167296	3.93511	ATMDAR2	monodehydroascorbatereductase(NADH)
13521663	0.0043054	-4.23505	ATCSLA09	glucomannan4-beta-mannosyltransferase9
13522065	0.0271207	2.02157	AT5G04760	duplicatedSANTDNA-bindingdomain-containingprotein
13522072	0.00136289	2.2903	AT5G04830	Nucleartransportfactor2(NTF2)familyprotein
13522207	0.00688364	2.38327	AT5G05110	cysteineproteinaseinhibitor7
13522220	0.00753607	-2.33447	CEV1	cellulosesynthaseAcatalyticsubunit3[UDP-forming]
13522272	0.0149419	2.4232	AT5G05300	hypotheticalprotein
13522419	0.0104247	-2.59046	EGY2	S2P-likeputativemetalloprotease
13522613	0.0202156	2.35235	TBL9	proteintrichomebirefringence-like9
13522648	0.00203488	2.83315	NHL3|AtPOT1b	NDR1/HIN1-Likeprotein3|protectionoftelomeresprotein1b
13522655	0.00272807	2.00076	AT5G06370	lecithinretinolacyltransferasedomainprotein
13522816	0.00370897	-2.01611	WCRKC1	WCRKCthioredoxin1
13522859	0.00870132	4.30094	LEA4-5|EMB175	lateembryogenesisabundantprotein4-5|pentatricopeptiderepeatproteinEMB175
13522996	0.0035826	-2.36217	AT5G07150	leucine-richrepeatproteinkinase-likeprotein
13523038	0.015995	2.20186	BAG3	BCL-2-associatedathanogene3
13523309	0.00173857	3.09987	DGK1	diacylglycerolkinase1
13523595	0.0600189	-2.01731	AT5G08520	duplicatedSANTDNA-bindingdomain-containingprotein
13523904	0.0170313	-2.34957	PPa6	solubleinorganicpyrophosphatase1
13524115	0.0326566	-2.13746	AT5G09995	hypotheticalprotein
13524185	0.0513051	-2.14455	AT5G10150	hypotheticalprotein
13524472	0.00254864	2.56522	AT5G10650	RING/U-boxsuperfamilyprotein
13524480	0.000363606	-2.49872	AT5G10690	pentatricopeptiderepeat-containingprotein
13524523	0.00020456	4.07685	AT5G10760	aspartylproteasefamilyprotein
13524690	0.00744368	-2.02321	AT5G11070	hypotheticalprotein
13524735	0.0198185	2.77426	HY5
13525059	0.0269498	2.22659	AT5G12010	hypotheticalprotein
13525063	0.000871028	-3.96248	HSP17.6II	classIIheatshockprotein17.6
13525098	0.00476861	-2.72613	AT5G12150	RhoGTPaseactivationproteinwithPHdomain
13525161	0.00363206	-2.90296	TUB6	beta-6tubulin
13525332	0.00569291	2.00139	NF-YA1	nucleartranscriptionfactorYsubunitA-1
13525417	0.000736234	-5.48078	GSL12	callosesynthase3
13525472	0.000837171	2.0678	WRKY75	putativeWRKYtranscriptionfactor75
13525489	8.20431e-05	-6.87405	AT5G13140	pollenOlee1allergenandextensinfamilyprotein
13525701	0.000955801	-2.73878	GUN5	magnesiumchelatasesubunitH
13525738	0.00105092	-2.09476	SMT1	cycloartenol-c-24-methyltransferase
13525757	0.0173449	-2.19638	SIG4	sigmafactor4
13525779	0.000959991	2.93925	PPH	pheophytinase
13526301	0.00938479	-2.23234	AT5G14820|AT3G62540|AT3G62470	pentatricopeptiderepeat-containingprotein
13526437	0.0028967	3.12233	AT5G15190	hypotheticalprotein
13526481	0.00510351	-2.12728	ENODL17	earlynodulin-likeprotein17
13526562	0.00354927	8.61158	AT5G15500	ankyrinrepeat-containingprotein
13526619	0.0258547	-3.12544	LNG1|AT5G15581	proteinlongifolia1|hypotheticalprotein
13526682	0.0934734	-2.02241	AT5G15740	O-fucosyltransferasefamilyprotein
13526694	0.00117905	-6.09294	AT5G15780	pollenOlee1allergenandextensinfamilyprotein
13526720	0.00462997	2.2579	COL1	zincfingerproteinCONSTANS-LIKE1
13526725	0.0127035	2.63896	PCME	prenylcysteinemethylesterase
13527544	0.00867492	-2.49551	AT5G17700	MATEeffluxfamilyprotein
13527997	0.000457861	-2.24407	PCB2	3,8-divinylprotochlorophyllide
13528161	0.00018214	-4.20168	APL1	glucose-1-phosphateadenylyltransferaselargesubunit1
13528308	0.00838086	-2.61986	ACL5	ThermosperminesynthaseACAULIS5
13528377	0.00328434	-2.56064	AT5G19760	mitochondrialsubstratecarrierfamilyprotein
13528805	0.0132702	2.30043	UBQ4|UBQ3	ubiquitin4|polyubiquitin3
13528865	0.00656731	2.54327	SUS1	sucrosesynthase1
13529121	0.000251308	4.97418
13529123	0.000261594	-2.82505	YLMG2|AT5G21910	YGGTfamilyprotein|hypotheticalprotein
13529131	0.0287755	-2.09498	AT5G21940	hypotheticalprotein
13529177	0.0141882	-2.06646	AT5G22020	strictosidinesynthasefamilyprotein
13529307	0.000147302	2.70549	NAC089
13529369	0.00126997	6.22286	NAC090	NACdomain-containingprotein
13529414	0.00997623	-2.55517	AT5G22460	esterase/lipase/thioesterasefamilyprotein
13529519	0.000893951	-3.20497	CSLA02	glucomannan4-beta-mannosyltransferase2
13529630	0.0142141	-2.28906	EMB1030	probablealanine--tRNAligase
13529672	0.0124628	2.54701	AT5G22860	SerinecarboxypeptidaseS28familyprotein
13529743	0.00317162	-4.56173	CaS	calciumsensingreceptor
13530093	0.0145439	-2.32672	AT5G24000	hypotheticalprotein
13530101	3.25815e-05	2.55041	SLAH3	SLAC1homologue3
13530145	0.0646752	2.10198	CHIA	chitinaseA
13530156	0.000136035	7.07366	SIGE	RNApolymerasesigmafactor5
13530189	0.00296783	2.25988	SQE6	Squalenemonooxygenase6
13530207	0.0141306	-2.15253
13530412	0.0238622	2.01995	BGLU31	betaglucosidase31
13530775	0.000201305	-4.70357	AT5G25190	ethylene-responsivetranscriptionfactorERF003
13530853	0.0133529	2.23576	AT5G25440	proteinkinasefamilyprotein
13530903	0.00173693	2.00888	CID6	CTC-interactingdomain6
13531075	0.00409247	-4.03854	TGG1	myrosinase1
13531160	0.0301192	2.16614	WRKY50	putativeWRKYtranscriptionfactor50
13531174	0.0031535	-2.63006	AT5G26220	ChaC-likefamilyprotein
13531193	0.00447477	3.34677	MSS1	sugartransportprotein13
13531737	0.00456558	-2.10122	NEK3	serine/threonine-proteinkinaseNek3
13532407	0.000707632	-2.64885	G6PD1	glucose-6-phosphatedehydrogenase1
13532662	0.00178057	-2.64857	PGLP1|AT5G36790	2-phosphoglycolatephosphatase1|Haloaciddehalogenase-likehydrolase(HAD)superfamilyprotein
13532710	0.00386574	-2.69216	PGLP1|AT5G36790	2-phosphoglycolatephosphatase1|Haloaciddehalogenase-likehydrolase(HAD)superfamilyprotein
13532859	0.000751396	-8.17993	RVE2	MYBfamilytranscriptionfactorCircadian1
13533076	0.0651942	2.11808	TCH2	calcium-bindingproteinCML24
13533195	0.0107286	2.15218	AT5G38240	Proteinkinasefamilyprotein
13533199	0.0185924	3.95829	AT5G38250	Proteinkinasefamilyprotein
13533245	0.000629438	-4.79294	AT5G38420	ribulosebisphosphatecarboxylasesmallchain2B
13533250	0.00178382	-3.04771	AT5G38430	ribulosebisphosphatecarboxylasesmallchain1B
13533418	0.00932952	2.65734	AT5G38900	Thioredoxinsuperfamilyprotein
13533558	0.0013542	7.6782	AT5G39520|SGR4	hypotheticalprotein|vesicletransportv-SNARE11
13533607	0.00576613	2.62539	NAC6	NAC-domaintranscriptionfactor
13533792	0.012221	3.33043	AT5G40240	nodulinMtN21/EamA-liketransporterfamilyprotein
13533884	0.000462458	2.19058	AT5G40450	hypotheticalprotein
13533916	0.000274952	4.97061
13534002	0.0120897	2.23795	AT5G40790	hypotheticalprotein
13534050	0.00854649	-2.38989	CLC-A	chloridechannelproteinCLC-a
13534419	0.00534907	-2.15228	AT5G42070	hypotheticalprotein
13534804	0.00753759	2.12726	AT5G43060	Granulinrepeatcysteineproteasefamilyprotein
13534866	0.00480261	2.32723	AT5G43260	chaperoneproteindnaJ-likeprotein
13534972	0.00669918	2.99768	AT5G43450	1-aminocyclopropane-1-carboxylateoxidase-likeprotein
13535073	0.00508579	-4.43323	NDH18	NAD(P)Hdehydrogenase18
13535113	0.00128401	-2.00725	AT5G43870	hypotheticalprotein
13535480	0.000103339	-4.65826	AT5G44680	putative3-methyladenineglycosylaseI
13535524	0.0117861	-2.1514	OSB3
13535604	0.00905856	-2.24437	AT5G45040|AT5G45030	cytochromec6|trypsin-likeprotein
13535946	0.00353171	2.55101	MEE62	proteinMATERNALEFFECTEMBRYOARREST62
13536042	0.00887685	2.90565	PTR3	peptidetransporter3
13536092	0.00320093	2.56529	DELTA-OAT	ornithine-delta-aminotransferase
13536146	0.0304912	2.78558	AT5G46230	hypotheticalprotein
13536149	0.00421957	3.08958	KAT1
13536190	0.00385938	-2.61802	KASI	beta-ketoacyl-[acylcarrierprotein]synthaseI
13536280	0.014844	-2.15882	AT5G46580	pentatricopeptiderepeat-containingprotein
13536344	0.0136467	-2.25472	BOU	mitochondrialcarnitine/acylcarnitinecarrier-likeprotein
13536511	0.00721284	-2.62001	HAT2
13536518	0.0023008	-2.73247	AT5G47380	hypotheticalprotein
13536579	0.000283608	-2.90397	AT5G47540	putativeMO25-likeprotein
13536597	0.00413887	3.11199	TDT	tonoplastdicarboxylatetransporter
13536861	0.00319037	2.31266	NSP5	nitrilespecifierprotein5
13536945	0.00355501	2.00171	BIR1
13536984	0.013317	-2.00787	AT5G48460	ActinbindingCalponinhomology(CH)domain-containingprotein
13537253	0.010805	-2.44112	OVA2|AT5G49040	isoleucyl-tRNAsynthetase|diseaseresistance-responsive(dirigent-likeprotein)familyprotein
13537539	0.00396321	-8.08455	FRO6	ferricreductionoxidase6
13537696	0.000717873	-2.42153	AFB5	auxinF-boxprotein5
13537817	0.0240245	2.23958	AT5G50350	hypotheticalprotein
13537827	5.76302e-05	8.62612	AT5G50360	hypotheticalprotein
13538397	0.00283968	2.14853	KEA5	K(+)effluxantiporter5
13538429	0.000257203	-3.49172	PGM	phosphoglucomutase
13538661	0.00754965	-2.52279	AT5G52390	PAR1protein
13538761	0.00747531	-2.45998	AT5G52780	hypotheticalprotein
13538822	0.00350196	-4.24281	AT5G52900	hypotheticalprotein
13539049	0.000731936	-2.18642	AT5G53490	thylakoidlumenalprotein-17.4
13539094	0.00636246	-2.0027	AT5G53580	pyridoxalreductase
13539117	0.00732646	2.04986	AT5G53730	lateembryogenesisabundanthydroxyproline-richglycoprotein
13539151	0.00241735	2.37069	ENODL1	earlynodulin-likeprotein1
13539365	0.00409569	-2.60817	THE1	receptor-likeproteinkinaseTHESEUS1
13539409	0.00723783	2.02203	ANK	ankyrinrepeatfamilyprotein
13539418	0.00307187	-2.41105	AT5G54630	zincfinger-relatedprotein
13539475	0.0279834	2.02143	AT5G54780	RabGAP/TBCdomain-containingprotein
13539503	0.00747559	2.75359	SGP1
13539536	0.0148751	3.07943	AT5G54940	translationinitiationfactorSUI1familyprotein
13539629	0.00935184	-2.34275	FTSZ1-1	celldivisionproteinftsZ-likeprotein1
13539783	0.0140221	-2.48703	TRN1	proteintornado1
13539798	0.0155328	2.57473	AT5G55560	putativeserine/threonine-proteinkinaseWNK11
13539851	0.0103873	-2.58416	CRR21	pentatricopeptiderepeat-containingprotein
13540085	0.00662546	-2.74788	OXS3	oxidativestress3
13540188	0.0126713	-2.6302	AT5G56850	hypotheticalprotein
13540728	0.0343781	2.49177	AT5G57910	hypotheticalprotein
13540849	0.000332699	-4.80508	AT5G58260	NADHdehydrogenase-likecomplexN
13540856	0.000893563	-4.16031	MES18|AT5G58300	methylesterase18|leucine-richrepeatproteinkinasefamilyprotein
13540998	0.0264353	2.06474	PSY1	tyrosine-sulfatedglycopeptide1
13541070	0.007403	2.95111	DDB2	DNAdamage-bindingprotein2
13541306	0.00340469	15.6646	HAI1	putativeproteinphosphatase2C78
13541483	0.0262479	2.1251	MYB59
13541760	0.0165289	-2.37888	AT5G60710	C3H4typezincfingerprotein
13541845	1.59978e-05	4.61553	RLK1	receptor-likeproteinkinase1
13542012	0.000139841	-3.11715	PDCB1	plasmodesmatacallose-bindingprotein1
13542130	0.00385797	-2.44715	MYB28
13542224	0.0131001	2.00568	ERF104
13542236	0.0150613	-2.60361	AT5G61660	glycine-richprotein
13542275	0.000948226	-2.34093	CNX1	calnexin1
13542308	0.0213774	-2.59887	AT5G61890	ethylene-responsivetranscriptionfactorERF114
13542521	1.69419e-05	6.01307	GSTU9	glutathioneS-transferasetau9
13542631	8.02353e-05	2.31298	AT5G62680	glucosinolatetransporter-2
13542660	0.0332212	-2.04177	DXR	1-deoxy-D-xylulose5-phosphatereductoisomerase
13542795	0.005579	4.06878	BT1	BTBandTAZdomainprotein1
13542811	2.44602e-05	-8.79	AT5G63180	putativepectatelyase22
13542854	0.000635419	-2.37354	NDPK2|AT5G63300	nucleosidediphosphatekinaseII|ribosomalproteinS21familyprotein
13543072	0.00225639	3.66949	NAC102	NACdomain-containingprotein102
13543189	0.000797133	-3.02477	PSAN	photosystemIreactioncentersubunitN
13543253	0.00943368	-2.00687	AT5G64120	peroxidase71
13543280	0.00261746	3.30703	AT5G64170	dentinsialophosphoprotein-likeprotein
13543334	0.00498457	-2.37471	SAC51|CPuORF40|CPuORF38|CPuORF39	transcriptionfactorSAC51|conservedpeptideupstreamopenreadingframe40|conservedpeptideupstreamopenreadingframe38|conservedpeptideupstreamopenreadingframe39
13543381	0.000856642	-2.06028	AT5G64460	phosphoglyceratemutase-likeprotein
13543412	0.00272684	2.54121	AT5G64550|CPuORF22	loricrin-relatedprotein|conservedpeptideupstreamopenreadingframe22
13543434	0.000563113	3.4336	XYL4	beta-D-xylosidase4
13543442	0.0144588	-2.02514	AT5G64580	AAA-typeATPasefamilyprotein
13543521	0.00292987	-5.42224	RGF9	rootmeristemgrowthfactor9
13543726	0.00469395	2.23203	AT5G65300	hypotheticalprotein
13543755	0.00145092	2.77585	AT5G65380	MATEeffluxfamilyprotein
13543872	0.00119021	-3.88901	AT5G65660	hydroxyproline-richglycoproteinfamilyprotein
13543930	0.00191207	-2.54622	AT5G65810	cotton-Golgirelated3
13544303	0.00367102	2.52284	AT5G66440	hypotheticalprotein
13544306	0.00296505	-2.66975	AT5G66460	mannanendo-1,4-beta-mannosidase7
13544326	0.0232004	2.39127	AT5G66480	hypotheticalprotein
13544348	0.0133275	-2.62141	AT5G66530	aldose1-epimerasefamilyprotein
13544615	0.018604	-2.02454	DEAR2	ethylene-responsivetranscriptionfactorERF010
13544718	0.000160985	-2.85869	LBD37	LOBdomain-containingprotein37
13544732	0.0113676	2.72825	ZF1	zinc-fingerprotein1
13544833	0.00213366	-2.39817
13544851	0.00197041	-2.25228
13544856	0.035749	-3.26568
13544878	0.00965194	-2.17923	rps18	30SribosomalproteinS18
13544890	0.00176855	-2.29041	ycf2
13544894	0.00142011	-2.18483
13544911	0.010897	-2.80029	AT2G07739|ycf1|ArthMp033	Ycf1protein|ycf1|hypotheticalprotein
13544941	0.0023289	-2.21486
13544945	0.0552347	-2.08935	rps16	ribosomalproteinS16
13544959	0.000149698	-2.57046	rps2	30SribosomalproteinS2
13544961	0.00168534	-3.33298	rpoC2	RNApolymerasebeta''chain
13544963	0.00202662	-2.51095	rpoC1	RNApolymerasebeta'chain
13544966	0.00444614	-2.74347	rpoB	RNApolymerasebetachain
13545011	0.0101048	-2.0338
13545013	0.00080301	-2.02923
13545025	0.000264206	-2.77506	rpoA	RNApolymerasealphachain
13545027	0.00010326	-3.65444	rps11	30SribosomalproteinS11
13545029	0.00270155	-3.24651	rpl36	50SribosomalproteinL36
13545031	0.00377878	-2.81776	rps8	30SribosomalproteinS8
13545033	0.001402	-2.08578	rpl14	50SribosomalproteinL14
13545037	0.00264489	-2.48996	rps3|rpl22	30SribosomalproteinS3|ribosomalproteinL22
13545040	0.000446378	-2.55739	rps19	30SribosomalproteinS19
13545060	0.00229201	-3.33497	ndhF	NADHdehydrogenasesubunit5
13545070	0.00550657	-2.09923	ndhI	NADHdehydrogenase18kDasubunit
13545075	0.0018942	-3.14826	ndhH	NADHdehydrogenase49kDasubunit
13545077	0.00236218	-2.18376	rps15	ribosomalproteinS15
13545079	0.00523943	-3.25391	ycf1
13545096	0.00146264	-2.18298
13545100	0.00180553	-2.29271	ycf2
13545128	0.000350141	2.28323	AT2G07774	hypotheticalprotein
13545190	0.000362653	2.28631	AT2G07774	hypotheticalprotein
13545275	0.00418305	-3.22829	AT2G07739|ArthMp033|ycf1	Ycf1protein|hypotheticalprotein|ycf1
13545337	0.00935793	-2.04592
13545363	0.0372375	-2.14399	ArthMp097	hypotheticalprotein
13545368	0.000532388	-2.20391	nad1	NADHdehydrogenasesubunit1
