# Supplementary material for: Global Transcriptional Analysis Reveals Unique and Shared Responses in Arabidopsis thaliana Exposed to Combined Drought and Pathogen Stress
Source: Front Plant Sci. 2016 May 24;7:686. doi: 10.3389/fpls.2016.00686 (PMC4878317; doi:10.3389/fpls.2016.00686)
Supplement: Supplementary file 17 [file DataSheet2.xlsx]

## Sheet: Unique genes-common annotation
Unique DEGs under DP combined stress, validated by RT-qPCR
Genes having unique expression and annotation
Gene	FC ( M vs DP T Test unpaired custom selection )	Gene Symbol	genedescription
AT3G03341	4.36729	AT3G03341	hypotheticalprotein
AT5G01520	3.81258	AT5G01520	C3HC4typeRINGfingerprotein
AT2G33580	3.13026	AT2G33580	LysM-containingreceptor-likekinase
AT1G07900	3.00674	LBD1	LOBdomain-containingprotein1
AT2G18660	2.98358	PNP-A	plantnatriureticpeptideA
AT4G22960	2.95674	AT4G22960	hypotheticalprotein
AT3G25020	2.88379	RLP42	receptorlikeprotein42
AT1G21460	2.8507	AT1G21460	bidirectionalsugartransporterSWEET1
AT5G55460	2.75045	AT5G55460|NHX3	bifunctionalinhibitor/lipid-transferprotein/seedstorage2Salbuminsuperfamilyprotein|sodium/hydrogenexchanger4
AT3G15350	2.72674	AT3G15350	core-2/I-branchingbeta-1,6-N-acetylglucosaminyltransferasefamilyprotein
AT5G42570	2.65794	AT5G42570	B-cellreceptor-associated31-likeprotein
AT1G17940	2.58071	AT1G17940	EndosomaltargetingBRO1-likedomain-containingprotein
AT4G04220	2.08733	RLP46	receptorlikeprotein46
AT4G11910	2.02769	AT4G11910	proteinSTAY-GREEN2		no drought, no pathopgen
AT1G30500	2.00804	NF-YA7	nucleartranscriptionfactorYsubunitA-7		efp osmotic, no drought, no pathopgen
Genes chosen based on common annotation but unique expression
AT3G14590	2.25403	NTMC2T6.2	calcium-dependentlipid-bindingdomain-containingprotein
AT1G53887	2.19452	RAP2.12|AT1G53887	ethylene-responsivetranscriptionfactorRAP2-12|hypotheticalprotein
AT1G53430	-2.206	AT1G53430	Leucine-richrepeattransmembraneproteinkinase
AT4G01540	2.37215	NTM1	NACdomain-containingprotein68
AT1G33480	2.13169	AT1G33480	RING-H2fingerproteinATL58
AT5G23210	-2.3501	SCPL34	serinecarboxypeptidase-like34

## Sheet: Supplementary Fig.3
Supplementary file 2. Details of gene IDs presented in figures
Supplementary figure 3. 50 most DEGs
GENE	GENE	D Fold change		GENE	GENE	P Fold change		GENE	genedescription	PP Fold change		GENE	GENE	DP Fold change		GENE	GENE	PD Fold change
AT2G39800.4	delta1-pyrroline-5-carboxylatesynthase1	6.1987		AT5G61600	ETHYLENE RESPONSE FACTOR 104	6.87571		AT5G61600	ERF104	14.577		AT4G24000	cellulose synthase-likeproteinG2	20.2596		AT2G41190	transmembrane amino acid transporter family protein	24.9282		AT5G52300	low-temperature-induced65	27.4987
AT5G22380.1	NAC domain-containing protein	5.24807		AT3G56400	WRKY transcription factor70	5.14202		AT1G57630	Toll-Interleukin-Resistancedomain-containingprotein	14.4366		AT2G41190	transmembrane amino acid transporter family protein	18.1008		AT4G24000	cellulose synthase-like proteinG2	19.5379		AT2G41190	transmembraneaminoacidtransporterfamilyprotein	24.9282
AT5G59220.1	putative protein phosphatase2C78	3.70477		AT4G27280	EF-hand,calcium binding motif-containing protein	4.88015		AT1G80840	putativeWRKYtranscriptionfactor40	14.3235		AT2G34810	FAD-binding and BBE domain-containing protein	12.2777		AT2G35070	hypothetica lprotein	13.4933		AT4G24000	cellulosesynthase-likeproteinG2	19.5379
AT3G13080.1	ABCtransporterCfamilymember3	3.31367		AT2G38470	putative WRKY transcription factor 33	4.80838		AT4G14090	anthocyanin5-O-glucosyltransferase	12.2191		AT5G59310	non-specific lipid-transfer protein4	9.74474		AT5G01600	ferretin1	11.6974		AT5G59220	putativeproteinphosphatase2C78	15.6646
AT1G07430.1	proteinphosphatase2C3	3.1597		AT3G55980	salt-inducible zincfinger 1	4.71724		AT1G18570	MYB51	12.0715		AT5G66400	dehydrin Rab18	9.41289		AT1G02920	Glutathione S-transferase 11	11.2842		AT2G35070	hypotheticalprotein	13.4933
AT1G14980.1	chaperonin10	3.08908		AT1G73540	nudix hydrolase21	4.56872		AT5G17220	glutathioneS-transferasephi12	10.9937		AT1G52040	myrosinase-binding protein1	9.14374		AT1G56650	transcription factor MYB75	10.447		AT5G01600	ferretin1	11.6974
AT3G05640.2	putativeproteinphosphatase2C	2.92924		AT1G56650	transcription factor MYB75	4.53526		AT2G38470	putativeWRKYtranscriptionfactor33	10.7071		AT5G59220	putative protein phosphatase2C78	8.0316		AT4G00700	C2calcium/lipid-binding plant phosphoribosyl transferase family protein	10.3752		AT3G55880	Alpha/betahydrolaserelatedprotein	11.3761
AT2G17040.1	NACdomaincontainingprotein36	2.9026		AT4G11280	1-aminocyclopropane-1-carboxylatesynthase6	4.37658		AT4G18250	putativereceptorserine/threoninekinase	9.78043		AT5G06760	late embryogenesis abundant protein 4-5|pentatricopeptiderepeatproteinEMB175	7.8489		AT1G51860	putative LRR receptor-like serine/threonine-protein kinase	10.0871		AT1G02920		11.2842
AT5G06760.1	lateembryogenesisabundantprotein4-5|pentatricopeptiderepeatproteinEMB175	2.82337		AT1G72920	TIR domain-containing protein	4.29257		AT1G72920	Toll-Interleukin-Resistancedomain-containingprotein	9.71391		AT4G33150	lysine-ketoglutarate reductase	7.76519		AT2G43570	chitinase class4-like protein	9.71109		AT1G67920	hypotheticalprotein	11.0645
AT1G26270.1	putativephosphatidylinositol4-kinasetype2-beta	2.73313		AT4G27657	hypothetical protein	3.94687		AT1G56120	Leucine-richrepeattransmembraneproteinkinase	9.3715		AT2G43570	chitinase class4-likeprotein	7.31343		AT3G13672	seven in absentia(SINA)domain-containing protein	8.17101		AT1G56650	transcriptionfactorMYB75	10.447
AT1G19050.1	Arabidopsis response regulator	2.68478		AT3G16360	histidine-containing phosphotransfer protein4	3.62543		AT1G21240	wall-associatedreceptorkinase3	9.2444		AT3G28007	bidirectional sugar transporter SWEET4	6.99874		AT3G51860	vacuolar cation/proton exchanger3	8.07758		AT4G00700	C2calcium/lipid-bindingplantphosphoribosyltransferasefamilyprotein	10.3752
AT1G71000.1	chaperoneDnaJ-domaincontainingprotein	2.61504		AT5G37770	calcium-binding protein CML24	3.5541		AT2G30020	putativeproteinphosphatase2C25	8.97444		AT3G55880	Alpha/betahydrolaserelatedprotein	6.56276		AT1G21240	wall-associatedreceptorkinase3	7.91373		AT1G51860	putativeLRRreceptor-likeserine/threonine-proteinkinase	10.0871
AT1G56600.1	galactinolsynthase2	2.57016		AT3G57530	calcium-dependent proteinkinase 32	3.27144		AT2G41100	calmodulin-likeprotein4	8.89738		AT2G43580	chitinase-likeprotein	5.77889		AT5G39520	hypothetica lprotein|vesicletransportv-SNARE11	7.6782		AT2G43570	chitinaseclass4-likeprotein	9.71109
AT1G79460.1	Ent-kaur-16-enesynthase	2.56742		AT4G23990	cellulose synthase-like proteinG3	3.01672		AT5G39670	putativecalcium-bindingproteinCML45|pentatricopeptiderepeat-containingprotein	8.69446		AT2G33380	caleosin3	5.76118		AT2G25440	receptor like protein20	7.41332		AT1G79450		9.61511
AT1G31180.1	3-isopropylmalatedehydrogenase1	2.55024		AT4G31800	WRKY DNA-binding protein18	2.96011		AT4G27280	EF-hand,calciumbindingmotif-containingprotein	8.56367		AT2G39030	ornithine N-delta-acetyltransferase	5.72803		AT3G57680	peptidase S41 family protein	7.2942		AT4G02380	senescence-associatedprotein	9.16912
AT3G22370.1	alternativeoxidase1A	2.53727		AT3G22840	chlorophyllA-B binding, earlylight-inducible protein	2.92584		AT4G24000	cellulosesynthase-likeproteinG2	8.47241		AT1G54100	aldehyde dehydrogenase7B4	5.567		AT1G18860	putative WRKY transcription factor 61	6.75437		AT1G58225	hypotheticalprotein	9.03691
AT3G12580.1	heatshockprotein70-4	2.51471		AT3G30775	proline dehydrogenase1	2.88728		AT1G15520	ABCtransporterGfamilymember40	8.06344		AT1G70640	octicosapeptide/Phox/Bem1p(PB1)domain-containing protein	5.04427		AT3G29575	ABI five binding protein3	6.60018		AT5G50360	hypotheticalprotein	8.62612
AT5G67450.1	zinc-fingerprotein1	2.48104		AT1G72910	TIR domain-containing protein	2.7774		AT1G72900	Toll-Interleukin-Resistancedomain-containingprotein	7.19629		AT1G75040	pathogenesis-related protein5	4.8825		AT5G63180	putativepectatelyase22	-8.79		AT5G15500	ankyrinrepeat-containingprotein	8.61158
AT2G43150.1	Proline-richextensin-likefamilyprotein	-3.86339		AT2G41100	calmodulin-like protein4	2.76323		AT1G75040	pathogenesis-related protein 5	6.89175		AT4G34710	argininedecarboxylase2	4.771		AT5G52100	dihydrodipicolinatereductase3	-8.86173		AT1G05340	hypotheticalprotein	8.46925
AT2G34430.1	light-harvestingchlorophyllproteincomplexIIsubunitB1	-4.25309		AT1G05010	1-aminocyclopropane-1-carboxylate oxidase	2.74035		AT5G38710	prolinedehydrogenase2	6.82904		AT4G10120	probablesucrose-phosphatesynthase4	-5.2997		AT3G16240	aquaporinTIP2-1	-10.2757		AT3G13672	seveninabsentia(SINA)domain-containingprotein	8.17101
AT3G52520.1	hypotheticalprotein	-4.92373		AT1G19610	defensin-like protein 19/PDF1.4	-3.40882		AT1G19150	PSItypeIIchlorophylla/b-bindingprotein(Lhca2*1)	-9.97433		AT4G37800	xyloglucanendotransglucosylase/hydrolaseprotein7	-5.95245		AT1G74670	gibberellin-regulatedprotein6	-11.4968		AT1G69260	ABIfivebindingprotein	8.11835
AT5G49280.1	hydroxyproline-richglycoproteinfamilyprotein	-4.92539		AT3G13470	TCP-1/cpn60 chaperonin family protein	-4.48547		AT5G13630	magnesiumchelatasesubunitH	-10.8638		AT3G54830	transmembraneaminoacidtransporterfamilyprotein	-6.1159		AT1G19150	PSItypeIIchlorophylla/b-bindingprotein(Lhca2*1)	-12.8541		AT3G51860	vacuolarcation/protonexchanger3	8.07758
AT1G21310.1	extensin3	-8.01419		AT5G65010	asparagine synthetase2	-4.87274		AT5G48570	peptidyl-prolylcis-transisomeraseFKBP65	-11.094		AT1G19150	PSItypeIIchlorophylla/b-bindingprotein(Lhca2*1)	-7.72563		AT5G25460	hypotheticalprotein	-13.3028		AT3G61890	HB-12	7.95611
AT3G22142.1	proteaseinhibitor/seedstorage/LTPfamilyprotein	-10.5705		AT5G12110	elongation factor1-beta1	-6.58993		AT3G16240	aquaporinTIP2-1	-12.0559		AT3G01500	carbonicanhydrase1	-7.84755		AT3G22120	cellwall-plasmamembranelinkerprotein	-17.0227		AT1G21240	wall-associatedreceptorkinase3	7.91373
				AT5G48570	peptidyl-prolyl cis-tran sisomerase FKBP65	-7.88306						AT3G22120	cellwall-plasmamembranelinkerprotein	-8.24174		AT3G01500	carbonicanhydrase1	-20.0205		AT3G17790	purpleacidphosphatase17|hypotheticalprotein	7.71939
																				AT2G32680	receptorlikeprotein23	7.69033

## Sheet: Supplementary Fig.7
Supplementary file 2. Details of gene IDs presented in figures
Supplementary figure 7. RT-qPCR validation of microarray data from DP combined stressed plants.
		MICROARRAY			RT-qPCR
GENE		PD fold change	DP fold change		PD fold change	DP fold change
AT1G33480	RING/U-box superfamily protein	-1.7	2.13169		1.63921	4.58207
AT5G42570	B-cell receptor-associated 31-like	1.71	2.65794		0.642602	1.72907
AT1G17940	Endosomal targeting BRO1-like domain-containing protein	2.21745	2.58071		4.67187	2.9897
AT5G01520	ABA INSENSITIVE RING PROTEIN 2, AIRP2, ATAIRP2	3.91113	3.81258		30.8885	13.9095
AT3G15350	Core-2/I-branching beta-1,6-N-acetylglucosaminyltransferase family protein	3.1671	2.72674		4.34092	2.24233
AT1G07900	LBD1, LOB DOMAIN-CONTAINING PROTEIN 1	3.56492	3.00674		3.83972	11.4716
AT1G34420	leucine-rich repeat transmembrane protein kinase family protein	2.46047	2.29966		3.33342	0.576743
AT2G33580	LYSM-CONTAINING RECEPTOR-LIKE KINASE 5	3.45359	3.13026		7.80284	17.3757
AT5G55460	Bifunctional inhibitor/lipid-transfer protein/seed storage 2S albumin superfamily protein	5.81707	2.75045		4.29899	1.29325
AT4G01540	ARABIDOPSIS NAC DOMAIN CONTAINING PROTEIN 68, NAC WITH TRANSMEMBRANE MOTIF1, NTM1	3.33155	2.37215		5.6451	8.2249
AT3G14590	NTMC2T6.2; CONTAINS InterPro DOMAIN/s: C2 membrane targeting protein	2.56825	2.25403		1.48968	5.13014
AT2G18660	PLANT NATRIURETIC PEPTIDE A, PNP-A	1.41	2.98358		5.86853	21.2295
AT1G53887	unknown protein	2.47861	2.19452		10.7108	7.61582
AT3G25020	ATRLP42, RBPG1, RECEPTOR LIKE PROTEIN 42, RESPONSE TO BOTRYTIS POLYGALACTURONASES 1, RLP42	2.04766	2.88379		7.4798	5.59834
AT4G04220	ATRLP46, RECEPTOR LIKE PROTEIN 46, RLP46	1.46	2.08733		0.827023	1.58227
AT5G23210	SCPL34, SERINE CARBOXYPEPTIDASE-LIKE 34	-2.71459	-2.3501		70.0834	0.894404
AT4G11910	NONYELLOWING 2, NYE2, SGR2, STAY-GREEN 2	4.16357	2.02769		5.79978	25.0719
AT1G21460	ATSWEET1	1.32	2.8507		1.66902	4.11245
AT3G03341	unknown protein	1.6	4.36729		0.694477	1.089
AT4G22960	Protein of unknown function (DUF544)	2.40084	2.95674		1.79253	5.50216

## Sheet: Supplementary Fig.8
Supplementary file 2. Details of gene IDs presented in figures
Supplementary figure 8. combined stress whole transcriptome 'stress'
GENE	Description	DP Fold change		GENE	Description	PD Fold change
AT5G52300	low-temperature-induced 65	60.5296		AT2G46430	cyclicnucleotidegatedchannel3	3.64717
AT5G66400	dehydrin Rab18	9.41289		AT1G18890	calcium-dependentproteinkinase1	2.07187
AT2G43570	chitinase class4-like protein	7.31343		AT1G76040	calcium-dependentproteinkinase29	2.88525
AT2G43580	chitinase-like protein	5.77889		AT2G17290	Calcium-dependentproteinkinasefamilyprotein	3.61846
AT1G75040	PR5	4.8825		AT3G51920	calmodulin-likeprotein	3.61906
AT2G47770	tryptophan-rich sensory protein	4.72944		AT2G38470	putativeWRKYtranscriptionfactor33	2.08942
AT3G50970	dehydrin Xero2	4.36974		AT2G19190	FLG22-inducedreceptor-likekinase1	3.37335
AT2G33080	receptor like protein28	4.23691		AT2G13790	somaticembryogenesisreceptorkinase4	2.12129
AT2G32680	receptor like protein23	4.14372		AT3G47450	NO-associatedprotein1	-2.06106
AT3G12500	basic chitinaseB	4.0545		AT5G38710	prolinedehydrogenase2	2.95544
AT4G21830	methionine sulfoxide reductaseB7	3.93812		AT3G59780	rhodanese/cellcyclecontrolphosphatasesuperfamilyprotein|hypotheticalprotein	-2.26779
AT2G14610	PR1	3.81146		AT5G22580	stressresponsiveA/BBarreldomain-containingprotein	-2.09321
AT1G57630	TIR domain-containing protein	3.29488		AT5G23060	calciumsensingreceptor	-4.56173
AT5G27060	receptor like protein53	3.13631		AT5G56550	oxidativestress3	-2.74788
AT3G25020	receptor like protein42	2.88379		AT2G26660	SPXdomain-containingprotein2	2.22114
AT2G43590	Chitinase family protein	2.7726		AT4G11650	OSM34	5.84792
AT1G19180	JAZ1	2.75546		AT5G07220	BCL-2-associatedathanogene3	2.20186
AT3G05660	receptor like protein33	2.72889		AT2G42530	cold-regulatedprotein15b	-2.31102
AT5G06320	NDR1	2.51508		AT5G52300	low-temperature-induced65	27.4987
AT2G15970	cold regulated 413 plasma membrane1	2.49866		AT5G52310	low-temperature-responsiveprotein78/desiccation-responsiveprotein29A	2.34302
AT1G76040	calcium-dependent protein kinase29	2.49274		AT1G04430	putativemethyltransferasePMT8	-4.28767
AT2G46430	cyclic nucleotide gated channel3	2.34174		AT1G29470	putativemethyltransferasePMT24	-2.34332
AT3G45290	MLO-likeprotein3	2.31048		AT1G32090	early-responsivetodehydrationstressprotein(ERD4)	-2.08247
AT2G21620	dessication responsive protein	2.29783		AT1G56280	drought-inducedprotein19	2.07878
AT5G38710	proline dehydrogenase2	2.25929		AT1G69450	Early-responsivetodehydrationstressprotein(ERD4)	2.62912
AT5G42050	DCD domain protein	2.23201		AT4G18030	putativemethyltransferasePMT14	-2.26622
AT2G17290	Calcium-dependent protein kinase family	2.21302		AT4G19120	putativemethyltransferasePMT21	-2.4334
AT1G80920	DNAJ proteinC22	2.19927		AT4G22820	A20/AN1-likezincfingerfamilyprotein	2.67738
AT4G36040	chaperone protein dnaJ11	2.18324		AT1G07400	classIheatshockprotein	-4.35965
AT2G19190	FRK1	2.18119		AT1G54050	CIIIheatshockprotein17.4	-2.93571
AT4G23670	lipid transport super family protein	2.17259		AT1G74310	heatshockprotein101|alpha/beta-Hydrolasessuperfamilyprotein	-5.01166
AT4G15910	drought-induced 21 protein	2.14584		AT2G40130	DoubleClp-Nmotif-containingP-loopnucleosidetriphosphatehydrolasessuperfamilyprotein	2.28033
AT2G24550	hypothetical protein	2.13385		AT2G46240	BCL-2-associatedathanogene6	-3.57874
AT5G20150	SPX domain-containing protein1	2.12337		AT4G13830		-3.17884
AT4G04220	receptor like protein46	2.08733		AT4G24280	chloroplastheatshockprotein70-1	-2.74107
AT1G20450	ERD10	2.05834		AT4G18880	heatstresstranscriptionfactorA-4a	2.33816
AT2G43530	defensin-likeprotein194	2.05783		AT4G36040	chaperoneproteindnaJ11	2.29198
AT2G30250	WRKY25	2.04545		AT5G21430	chaperoneDnaJ-domaincontainingprotein	-2.97847
AT5G52310	low-temperature-responsive protein78	2.00774		AT5G56010	heatshockprotein81-3	2.21895
AT2G02100	defensin-like protein2	-2.01876		AT5G12020	classIIheatshockprotein17.6	-3.96248
AT1G32090	ERD4	-2.05332		AT5G42050	DCD(DevelopmentandCellDeath)domainprotein	3.94295
AT1G58170	dirigent-like protein family protein	-2.1477		AT1G23130	Betv1-likeallergendomain-containingprotein	2.42678
AT2G29500	HSP20 familyprotein	-2.20541		AT1G20450		2.00031
AT1G54050	heat shock protein17.4	-2.26401		AT1G70890	MLP-likeprotein43	-2.28148
AT5G51440	heat shock protein 23.5	-2.35181		AT1G72610	germin-likeproteinsubfamily3member1|hydroxyproline-richglycoproteinfamilyprotein	-4.40837
AT3G59780	hypothetical protein	-2.38007		AT2G21620	dessicationresponsiveprotein	2.31165
AT2G26150	heat stress transcription factorA-2	-2.47673		AT3G50970	dehydrinXero2	2.27935
AT1G19610	defensin-like protein19	-2.55993		AT3G26450	SRPBCCligand-bindingdomain-containingprotein	-2.02453
AT5G21430	DnaJ-domain containing protein	-2.59399		AT5G15780	pollenOlee1allergenandextensinfamilyprotein	-6.09294
AT5G52640	heat shock protein90.1	-2.83811		AT1G12210		2.44071
AT1G72610	germin-lik eprotein subfamily3member1	-3.2576		AT1G75040	pathogenesis-relatedprotein5	3.42253
AT5G23060	calcium sensing receptor	-3.47321		AT1G05850	chitinase-likeprotein1	-5.50497
AT5G12020	classII heat shock protein17.6	-3.74486		AT2G02100	defensin-likeprotein2	-4.36621
AT5G15780	extensin family protein	-4.24812		AT2G33080	receptorlikeprotein28	5.46044
AT1G07400	classI heat shock protein	-4.8416		AT2G14610	pathogenesis-relatedprotein1	3.27989
AT1G74310	heat shock protein 101	-5.27788		AT2G36800	UDP-glycosyltransferase73C5	4.20554
				AT2G43570	chitinaseclass4-likeprotein	9.71109
				AT2G43580	chitinase-likeprotein	2.76749
				AT3G54420	chitinaseclassIV	2.52356
				AT3G12500	basicchitinaseB	2.39753
				AT3G28940	AIG2-likeprotein	2.16694
				AT3G48080	lipaseclass3familyprotein/diseaseresistanceprotein-relatedprotein	2.26859
				AT5G65210		2.27467
				AT5G06320	NDR1/HIN1-Likeprotein3|protectionoftelomeresprotein1b	2.83315
				AT1G47890	receptorlikeprotein7	3.21105
				AT1G56510	TIR-NB-LRRdiseaseresistanceprotein	2.64705
				AT1G57630	Toll-Interleukin-Resistancedomain-containingprotein	3.97887
				AT1G61100	TIRclassdiseaseresistanceprotein	-2.04024
				AT2G32680	receptorlikeprotein23	7.69033
				AT3G11010	receptorlikeprotein34	3.19658
				AT3G25020	receptorlikeprotein42	2.04766
				AT4G19530	TIR-NBS-LRRclassdiseaseresistanceprotein	-2.08022
				AT5G24090	chitinaseA	2.10198
				AT1G73260	kunitztrypsininhibitor1	2.40815
				AT2G43550	defensin-likeprotein197	-2.01575
				AT1G54130	RELA/SPOThomolog3	2.02396
				AT3G14050		3.46138
				AT1G19180	proteinTIFY10A	2.03567
				AT3G28930		2.41749
				AT3G45290	MLO-likeprotein3|isovaleryl-CoA-dehydrogenase	4.89045

## Sheet: Supplementary Fig.9A
Supplementary file 2. Details of gene IDs presented in figures
Supplementary figure 9A. 'Defense' related transcripts under PD combined stress
GENE	Description	PD Fold change
AT3G47450	NO-associatedprotein1	-2.06106
AT2G22330	tryptophanN-hydroxylase2	-2.46105
AT1G61100	TIRclassdiseaseresistanceprotein	-2.04024
AT4G19530	TIR-NBS-LRRclassdiseaseresistanceprotein	-2.08022
AT2G43550	defensin-likeprotein197	-2.01575
AT5G13220	JAZ10	-2.00298

## Sheet: Sheet1
DROUGHT+PATHOGEN					PATHOGEN					DROUGHT
DP	FC	AGI	GENE SYMBOL		p	FC	GENE SYMBOL			D	FC	GENE SYMBOL
50SribosomalproteinL6	-2.03924	AT1G05190	emb2394	EFP BROWSER	50SribosomalproteinL18/L5efamilyprotein	-2.00843	AT1G48350			50SribosomalproteinL12-1	-2.58288	RPL12-A
beta-amylase1	2.95849	AT3G23920	BAM1	10.1093/jxb/erv323, PRASCH ET AL, 2015, ROLE IN DROUGHT TOLERANCE	beta-amylase	2.03827	CT-BMY			BAM3	-2.14672
					beta-amylase5	2.00397	BAM5
calcium-dependentlipid-bindingdomain-containingprotein	2.25403	AT3G14590	NTMC2T6.2	NO INFO	calcium-dependentlipid-bindingdomain-containingprotein	2.50414	AT4G34150			calcium-dependentlipid-bindingdomainprotein	-3.27385	AT1G07310
cellulosesynthase-likeproteinB4	-2.15551	AT2G32540	CSLB04	weak in efp, pathogen	cellulosesynthase-likeproteinG3	3.01672	CSLG3			cellulose-synthase-likeC5	2.13806	CSLC5
cytochromeP450,family706,subfamilyA,polypeptide6	-3.69798	AT4G12320	CYP706A6	signal in efp pathogen and osmotic, no paper	cytochromeP45083B1	2.00535	CYP83B1			cytochromeP450,family711,subfamilyA,polypeptide1|IQ-domain6protein	-2.61873	CYP711A1|IQD6
cytochromeP45076C2	2.14111	AT2G45570	CYP76C2	signal in efp pathogen and osmotic, paper on role in HR
cytochromeP45083A1	-2.66276	AT4G13770	CYP83A1	signal in efp pathogen, paper on role in water stress, insect, and other pathogens
ethylene-responsivetranscriptionfactorRAP2-12|hypotheticalprotein	2.19452	AT1G53887	RAP2.12|AT1G53887	no report	ethylene-responsivetranscriptionfactor11	2.24964	ERF11			ethylene-responsivetranscriptionfactorERF054	2.05926	AT4G28140
					ethylene-responsivetranscriptionfactor2	2.54811	ERF2
					ethylene-responsivetranscriptionfactor4	2.47091	ERF4
					ethylene-responsivetranscriptionfactorERF018	2.15321	ORA47
					ethylene-responsivetranscriptionfactorERF058	2.73766	AT1G22190
					ethylene-responsivetranscriptionfactorERF109	2.71359	RRTF1
GDSLesterase/lipase	-5.81117	AT1G29660	AT1G29660	efp, pathogen, no direct paper	GDSLesterase/lipase	2.02302	AT1G28570			GDSLesterase/lipase	-4.55222	AT1G28660
glycine-richprotein	-3.07941	AT5G61660	AT5G61660	geminivirus paper, efp pathogen, osmotic	glycine-richprotein	3.60706	AT1G07135
glycine-richprotein5	-2.7884	AT3G20470	GRP5		glycine-richprotein	3.60706	AT1G07135			glycine-richprotein	-2.25652	AT3G29075
					glycine-richprotein/oleosin	-2.43533	AT5G56100			glycine-richuncharacterizedprotein	-3.73458	AT1G64450
hydroxyproline-richglycoproteinfamilyprotein	-2.18467	AT3G06750	AT3G06750	geminivirus paper, efp pathogen, osmotic	hydroxyproline-richglycoproteinfamilyprotein	-2.94121	AT5G65660			hydroxyproline-richglycoproteinfamilyprotein	-7.11112	AT1G23040
										hydroxyproline-richglycoproteinfamilyprotein	-7.11112	AT1G23040
Lateembryogenesisabundantprotein(LEA 7)familyprotein	3.43241	AT1G52690	AT1G52690	Popova et al 2011 on possible involvement indessication paper, efp pathogen, osmotic	lateembryogenesisabundanthydroxyproline-richglycoprotein|ribosomalL25/TL5/CTCN-terminal5SrRNAbindingdomain-containingprotein	2.41446	AT4G23610|AT4G23620			lateembryogenesisabundanthydroxyproline-richglycoprotein	-2.04827	AT3G52470
LEA14	2.50206	AT1G01470		Papers on pathogen and dessication stress, efp pathogen, osmotic	Lateembryogenesisabundantprotein,group6	2.00897	AT2G23120
leucine-richrepeat-containingprotein	-2.6343	AT3G17640	AT3G17640	signal in efp pathogen and osmotic
Leucine-richrepeattransmembraneproteinkinase	-2.206	AT1G53430	AT1G53430	no signal, no bacteria or drought paper	Leucine-richrepeattransmembraneproteinkinase	2.28158	AT1G56120			leucine-richrepeat(LRR)familyprotein	-2.20439	AT3G50690
leucine-richrepeattransmembraneproteinkinase-likeprotein	2.29966	AT1G34420	AT1G34420	no signal, no bacteria or drought paper, geminivirus paper						leucine-richrepeattransmembraneproteinkinase	-2.09203	AT3G14840
MajorFacilitatorSuperfamilywithSPXdomain-containingprotein/VPT1	2.09095	AT1G63010	AT1G63010	signal in efp pathogen and osmotic
					majorfacilitatorprotein	-2.06943	AT5G14120			Majorfacilitatorsuperfamilyprotein	2.02765	AT5G59250
MATEeffluxfamilyprotein	2.41727	AT4G21910	AT4G21910	signal in efp pathogen and osmotic, DROUGHT
					MATEeffluxfamilyprotein	2.24141	AT1G61890			MATEeffluxfamilyprotein	-2.64476	AT3G21690
mybdomainprotein16	-2.444	AT5G15310	MYB16	signal in efp pathogen and osmotic
					MYBfamilytranscriptionfactorCircadian1	-2.04564	RVE2			mybfamilytranscriptionfactor	-2.6939	AT3G10760
NACdomain-containingprotein19	4.07176	AT1G52890	NAC019	signal in efp pathogen and osmotic, DROUGHT, papers
NACdomain-containingprotein68	2.37215	AT4G01540	NTM1	no info	NACdomain-containingprotein102	2.69413	NAC102			NACdomaincontainingprotein35	-2.05764	NAC035
										NACdomaincontainingprotein41	-2.52312	NAC041
										NACdomain-containingprotein42	-2.84011	NAC042
										NACdomainprotein13	2.31705	NAC13
putativeWRKYtranscriptionfactor62	2.13392	AT5G01900	WRKY62	bacterial defense papers
					putativeWRKYtranscriptionfactor11	2.06124	WRKY11			putativeWRKYtranscriptionfactor57	-3.16818	WRKY57
					putativeWRKYtranscriptionfactor46	2.3798	WRKY46
receptor-likekinase902	-2.01705	AT3G17840	RLK902	fungal pathogen, efp pathogen, drought, osmotic
					receptorlectinkinase	2.04153	RLK			receptor-likekinase	-2.30588	RLK
RING-H2fingerproteinATL58	2.13169	AT1G33480	AT1G33480	no info
					RING-H2fingerproteinATL33	2.00403	AT2G37580			RING-H2fingerproteinATL13	-2.20508	AT4G30400
										RING-H2fingerproteinATL78	-2.08519	AT1G49230
serinecarboxypeptidase-like34	-2.3501	AT5G23210	SCPL34	geminivirus
					serinecarboxypeptidase-like8	-2.99966	SNG1			serinecarboxypeptidase-like48	-3.02718	scpl48
UDP-glucosyltransferase74F2	2.0624	AT2G43820	UGT74F2	all pathogens, SA, efp pathogen, drought
					UDP-glycosyltransferase73C5	3.13603	DOGT1			UDP-glucosyltransferase74D1	-2.05044	UGT74D1
					UDP-glycosyltransferase86A1	2.64182	AT2G36970
					UDP-glycosyltransferase89C1	3.37322	AT1G06000
WRKYtranscriptionfactor25	2.04545	AT2G30250	WRKY25	efp pathogen
					WRKYDNA-bindingprotein18	2.96011	WRKY18			WRKYDNA-bindingprotein27	-2.08741	WRKY27
					WRKYDNA-bindingprotein54	2.50474	WRKY54			WRKYDNA-bindingprotein45	-2.95341	WRKY45
										WRKYtranscriptionfactor6	-2.20172	WRKY6
xyloglucanendotransglucosylase/hydrolaseprotein7	-5.95245	AT4G37800	XTH7
					xyloglucanendotransglucosylase/hydrolaseprotein22	4.51617	TCH4			xyloglucanendotransglucosylase/hydrolaseprotein24	-5.01553	XTH24
										VQmotif-containingprotein	2.83669	AT1G21326
										VQmotif-containingprotein	2.83669	AT1G21326
										zincfingerCCCHdomain-containingprotein16	-3.12043	AT1G75340
										zincinducedfacilitator1proetin	2.08349	ZIF1
